# Supplementary material for: A Synthetic Lethal Screen Identifies a Role for Lin-44/Wnt in C. elegans Embryogenesis
Source: PLoS One. 2015 May 4;10(5):e0121397. doi: 10.1371/journal.pone.0121397 (PMC4418752; doi:10.1371/journal.pone.0121397)
Supplement: S1 Table — provides a complete list of the genes targeted by RNAi in our screen, along with the phenotypes observed in the different mutant backgrounds. Because all clones were screened a minimum of two times the phenotypes observed could be from either assay. (XLSX) [file pone.0121397.s001.xlsx]

## Sheet: Sup. Table 1 All Results
S1 Table 1. Total Results from RNAi screen
WormBase Identification	Overlapping CDS(s)	CGC Name	WT	ptp-3 (mu256)	sdn-1(zh20)	HGMP Location	PCR Product
WBGene00000029	C03A7.7	abu-6	normal	normal	normal	V-4G23	sjj_C03A7.7
WBGene00000030	C03A7.8	abu-7	normal	normal	normal	V-4I01	sjj_C03A7.8
WBGene00000031	C03A7.14	abu-8	normal	normal	normal	V-4I13	sjj_C03A7.14
WBGene00000033	F35A5.3	abu-10	normal	normal	normal	X-2M08	sjj_F35A5.3
WBGene00000035	W09B12.1	ace-1	Gro	Gro	normal	X-7K10	sjj_W09B12.1
WBGene00000037	Y48B6A.8	ace-3	normal	normal	normal	II-9G01	sjj_Y48B6A.8
WBGene00000037	Y48B6A.8	ace-3	normal	normal	normal	III-6P16	sjj_Y119D3_455.a
WBGene00000038	Y48B6A.7	ace-4	normal	Gro	normal	II-9E23	sjj_Y48B6A.7
WBGene00000038	Y48B6A.7	ace-4	Gro	Ste	normal	II-9G15	sjj_Y48B6A.15
WBGene00000039	C42D8.5	acn-1	normal	normal	Gro	X-2N20	sjj_C42D8.5
WBGene00000042	K11G12.2	acr-2	normal	normal	normal	X-3F23	sjj_K11G12.2
WBGene00000043	K11G12.7	acr-3	normal	normal	normal	X-3H09	sjj_K11G12.7
WBGene00000044	K03F8.2	acr-5	Ste	Adl	normal	III-3B09	sjj_K03F8.1
WBGene00000046	T09A5.3	acr-7	normal	normal	normal	II-5H20	sjj_T09A5.3
WBGene00000046	T09A5.3	acr-7	normal	normal	normal	II-5H22	sjj_T09A5.4
WBGene00000048	C40C9.2	acr-9	normal	N/D	normal	X-6M10	sjj_C40C9.2
WBGene00000050	D2092.3	acr-11	Unc	Unc	Sck/Unc	I-3O19	sjj_D2092.3
WBGene00000051	R01E6.4	acr-12	normal	Gro	normal	X-6I22	sjj_R01E6.4
WBGene00000053	T05C12.2	acr-14	normal	normal	normal	II-6C05	sjj_T05C12.2
WBGene00000054	F25G6.4	acr-15	normal	normal	normal	V-6I13	sjj_F25G6.4
WBGene00000055	F25G6.3	acr-16	Gro	Gro	normal	V-6I11	sjj_F25G6.3
WBGene00000058	C31H5.3	acr-19	normal	normal	Sck	I-4B09	sjj_C31H5.3
WBGene00000061	F48E3.7	lgc-11	normal	normal	normal	X-3L20	sjj_F48E3.7
WBGene00000062	F59B1.9	acr-23	normal	normal	normal	V-3A20	sjj_F59B1.9
WBGene00000070	C44F1.5	acy-3	Gro	normal	normal	III-1L04	sjj_C44F1.4
WBGene00000070	C44F1.5	acy-3	normal	normal	normal	III-1L06	sjj_C44F1.5
WBGene00000075	ZK154.7	adm-4	normal	normal	normal	X-4C23	sjj_ZK154.7
WBGene00000082	C02B4.1	adt-1	normal	normal	normal	X-6C03	sjj_C02B4.1
WBGene00000088	F32A7.6	aex-5	normal	normal	normal	I-7K04	sjj_F32A7.6
WBGene00000096	C41G7.5	ahr-1	Unc	Unc	Unc/Sck	I-4P21	sjj_C41G7.6
WBGene00000147	VF36H2L.1	aph-1	normal	normal	Sck	I-4H01	sjj_VF36H2L.1
WBGene00000148	ZC434.6	aph-2	Unc	Unc	normal	I-5M17	sjj_ZC434.6
WBGene00000149	C42D8.8	apl-1	normal	normal	normal	X-2N22	sjj_C42D8.8
WBGene00000162	W09G10.4	apd-3	normal	normal	normal	II-3C22	sjj_W09G10.4
WBGene00000174	C32C4.2	aqp-6	normal	normal	normal	V-7I06	sjj_C32C4.2
WBGene00000179	ZK525.2	aqp-11	Gro	normal	normal	III-6F08	sjj_ZK525.2
WBGene00000185	F31A9.3	arg-1	normal	normal	normal	X-1H21	sjj_F31A9.3
WBGene00000206	F35G12.10	asb-1	Ste	Ste	Ste	III-2E22	sjj_F35G12.10
WBGene00000207	F02E8.1	asb-2	normal	Ste	normal	X-2N13	sjj_F02E8.1
WBGene00000213	W03G1.7	asm-3	Adl	Ste	Adl	IV-1M17	sjj_W03G1.7
WBGene00000214	Y39B6A.20	asp-1	normal	normal	normal	V-12I20	sjj_Y39B6B.g
WBGene00000215	T18H9.2	asp-2	normal	normal	normal	V-6B15	sjj_T18H9.2
WBGene00000216	H22K11.1	asp-3	normal	Unc	normal	X-3H19	sjj_H22K11.1
WBGene00000217	R12H7.2	asp-4	normal	normal	Gro	X-6O01	sjj_R12H7.2
WBGene00000218	F21F8.3	asp-5	Gro	normal	normal	V-5N12	sjj_F21F8.3
WBGene00000219	F21F8.7	asp-6	normal	normal	normal	V-5N20	sjj_F21F8.7
WBGene00000232	B0207.12	avr-14	normal	Gro	Sck	I-2D18	sjj_B0207.12
WBGene00000233	R11G10.1	avr-15	normal	normal	normal	V-8N04	sjj_R11G10.1
WBGene00000237	Y71F9AR.1	bam-2	normal	normal	normal	I-8G07	sjj_Y71F9A_295.a
WBGene00000251	C09G5.6	bli-1	Bmd	Bmd	Bmd	II-7B03	sjj_C09G5.6
WBGene00000253	F56C11.1	bli-3	Unc/Bli	Let	Let	I-1A05	sjj_F56C11.1
WBGene00000253	F56C11.1	bli-3	Unc/Sck	Unc/Sck	Unc	I-1A17	sjj_F53G12.2
WBGene00000254	K04F10.4	bli-4	Unc	Unc	Let	I-3E03	sjj_K04F10.4
WBGene00000255	F45G2.5	bli-5	normal	normal	normal	III-6N01	sjj_F45G2.5
WBGene00000268	B0464.4	bre-3	normal	normal	normal	III-5E11	sjj_B0464.4
WBGene00000279	F54D8.4	cah-1	normal	normal	normal	III-2N03	sjj_F54D8.4
WBGene00000280	D1022.8	cah-2	Bmd	normal	normal	II-5L09	sjj_D1022.8
WBGene00000295	W01C8.6	cat-1	normal	normal	normal	X-3K21	sjj_W01C8.6
WBGene00000370	Y73F8A.6	ccg-1	normal	normal	normal	IV-7B10	sjj_Y73F8A.f
WBGene00000371	F26E4.9	cco-1	Gro	Unc	Gro/Ste	I-4L08	sjj_F26E4.9
WBGene00000395	ZK112.7	cdh-3	normal	normal	normal	III-4G17	sjj_ZK112.7
WBGene00000396	F25F2.2	cdh-4	Adl	normal	normal	III-2C14	sjj_F25F2.2
WBGene00000399	R05H10.6	cdh-7	normal	normal	normal	II-9G10	sjj_R05H10.6
WBGene00000401	F59C12.1	cdh-9	normal	normal	normal	X-7O08	sjj_F59C12.1
WBGene00000402	C45G7.5	cdh-10	normal	Gro	normal	IV-1N13	sjj_C45G7.5
WBGene00000402	C45G7.5	cdh-10	Adl	Gro	normal	IV-1N15	sjj_C45G7.6
WBGene00000403	B0034.3	casy-1	normal	Unc	normal	II-4B18	sjj_B0034.3
WBGene00000415	Y47H9C.4	ced-1	Unc	Unc	Unc	I-5N22	sjj_Y47H9C.4
WBGene00000445	F29F11.5	ceh-22	normal	normal	normal	V-7I18	sjj_F29F11.5
WBGene00000465	C07G2.1	cpg-1	Gro	normal	Ste	III-2C06	sjj_C07G2.1
WBGene00000493	F56H1.1	che-14	Sck	Unc	normal	I-2L07	sjj_F56H1.1
WBGene00000501	C48D1.3	cho-1	Gro	Gro	normal	IV-7C23	sjj_C48D1.3
WBGene00000518	C05H8.1	ckk-1	normal	Adl	normal	III-2P18	sjj_C05H8.1
WBGene00000522	C09F12.1	clc-1	normal	normal	normal	X-5G08	sjj_C09F12.1
WBGene00000524	ZK563.4	clc-3	normal	normal	normal	X-2A06	sjj_ZK563.4
WBGene00000525	T05A10.2	clc-4	normal	normal	normal	X-5O17	sjj_T05A10.2
WBGene00000526	C01C10.4	clc-5	normal	Egl/Adl	normal	X-3J22	sjj_C01C10.1
WBGene00000527	C36B1.1	cle-1	normal	Unc	Egl/Unc	I-4E18	sjj_F39H11.4
WBGene00000527	C36B1.1	cle-1	Unc	normal	normal	I-4E22	sjj_C36B1.1
WBGene00000527	C36B1.1	cle-1	normal	normal	normal	I-4E24	sjj_C36B1.2
WBGene00000534	R01B10.1	cpi-2	Sck	Sck/Unc	normal	V-4F15	sjj_R01B10.3
WBGene00000535	K08B4.6	cpi-1	normal	normal	normal	IV-3I05	sjj_K08B4.6
WBGene00000541	ZC190.1	cln-3.3	normal	normal	normal	V-6M21	sjj_ZC190.1
WBGene00000548	F56D1.4	clr-1	normal	normal	normal	II-4M08	sjj_F56D1.4
WBGene00000555	R09B5.2	cnc-1	Sck	normal	normal	V-1N03	sjj_R09B5.2
WBGene00000556	R09B5.3	cnc-2	Gro/Sck	normal	Gro/Sck	V-1N05	sjj_R09B5.3
WBGene00000557	R09B5.8	cnc-3	normal	normal	normal	V-1N15	sjj_R09B5.8
WBGene00000558	R09B5.9	cnc-4	Gro	normal	normal	V-1N17	sjj_R09B5.9
WBGene00000559	R09B5.10	cnc-5	normal	normal	normal	V-1N19	sjj_R09B5.10
WBGene00000562	F14H8.6	cng-1	normal	normal	normal	V-9F16	sjj_F14H8.6
WBGene00000562	F14H8.6	cng-1	normal	normal	normal	V-9F18	sjj_F14H8.7
WBGene00000567	ZK632.6	cnx-1	normal	normal	normal	III-5C10	sjj_ZK632.6
WBGene00000594	T28C6.6	col-3	Gro	normal	normal	IV-4B23	sjj_T28C6.6
WBGene00000596	C15A11.5	col-7	Sck	Sck/Adl	Adl	I-3N11	sjj_C15A11.5
WBGene00000597	F11H8.3	col-8	normal	normal	normal	III-3P09	sjj_F11H8.3
WBGene00000599	B0222.8	col-10	normal	Gro	normal	V-6O24	sjj_B0222.8
WBGene00000606	F11G11.10	col-17	Bmd	Bmd	Bmd	II-4G03	sjj_F11G11.10
WBGene00000608	ZK1193.1	col-19	normal	normal	normal	X-1C01	sjj_ZK1193.1
WBGene00000611	F36A4.10	col-34	Ste	Ste	Adl	IV-2M23	sjj_F36A4.10
WBGene00000615	F54C9.4	col-38	normal	Gro	Gro	II-6A12	sjj_F54C9.4
WBGene00000616	C09G5.4	col-39	normal	normal	normal	II-7O24	sjj_C09G5.4
WBGene00000627	T28F2.6	col-50	Unc/Adl	Unc	Unc/Egl	I-1D23	sjj_T28F2.6
WBGene00000630	M01A12.1	col-53	normal	Egl	normal	I-2H13	sjj_M01A12.1
WBGene00000631	F33D11.3	col-54	Adl	Ste/Adl	Sck	I-2P07	sjj_F33D11.3
WBGene00000634	F26B1.4	col-58	Unc	Unc	normal	I-3C13	sjj_F26B1.4
WBGene00000636	F22D6.10	col-60	normal	normal	normal	I-3B09	sjj_F22D6.10
WBGene00000637	C01H6.1	col-61	normal	normal	normal	I-3F03	sjj_C01H6.1
WBGene00000638	C15A11.6	col-62	Bmd	normal	Unc	I-3N13	sjj_C15A11.6
WBGene00000640	F52F12.2 †	col-64	Unc	Emb	Unc	I-4N24	sjj_F52F12.2
WBGene00000651	K03H9.2	col-75	Sck	Gro	normal	II-5A13	sjj_K03H9.2
WBGene00000656	C09G5.5	col-80	Gro/Emb	normal	Adl	II-7B01	sjj_C09G5.5
WBGene00000664	F17C8.2	col-89	Gro	normal	normal	III-2K16	sjj_F17C8.2
WBGene00000665	C29E4.1	col-90	normal	Gro	normal	III-4M09	sjj_C29E4.1
WBGene00000667	W05B2.6	col-92	Ste	Adl	Ste	III-5H04	sjj_W05B2.6
WBGene00000668	W05B2.5	col-93	normal	normal	normal	III-5H02	sjj_W05B2.5
WBGene00000673	F14F7.1	col-98	Adl	Adl	normal	III-6D01	sjj_F14F7.1
WBGene00000677	F56B3.1	col-103	Gro	Ste	normal	IV-1E02	sjj_F56B3.1
WBGene00000678	F58F6.1	col-104	Gro	normal	normal	IV-1O06	sjj_F58F6.1
WBGene00000680	Y77E11A.15	col-106	normal	normal	normal	IV-1B11	sjj_Y77E11A_3443.f
WBGene00000681	C34H4.4	col-107	normal	normal	normal	IV-1F09	sjj_C34H4.4
WBGene00000683	Y38C1BA.3	col-109	normal	normal	normal	IV-1H01	sjj_Y38C1BA.a
WBGene00000684	F19C7.7	col-110	normal	normal	normal	IV-2I14	sjj_F19C7.7
WBGene00000685	F29B9.9	col-111	normal	Adl	Ste	IV-2K12	sjj_F29B9.9
WBGene00000688	D2024.8	col-114	normal	normal	normal	IV-3J11	sjj_D2024.8
WBGene00000692	T11B7.3	col-118	normal	normal	Gro	IV-4D09	sjj_T11B7.3
WBGene00000695	F56D5.1	col-121	normal	normal	normal	IV-4H22	sjj_F56D5.1
WBGene00000702	F12F6.9	col-128	normal	normal	normal	IV-6M07	sjj_F12F6.9
WBGene00000704	F08G5.4	col-130	normal	normal	normal	IV-6J11	sjj_F08G5.4
WBGene00000705	C39E9.3	col-131	normal	normal	normal	IV-6P08	sjj_C39E9.3
WBGene00000706	C39E9.9	col-132	Gro	normal	normal	IV-6P20	sjj_C39E9.9
WBGene00000707	F52B11.4	col-133	normal	normal	normal	IV-7M08	sjj_F52B11.4
WBGene00000711	C52D10.13	col-138	normal	normal	normal	IV-8M11	sjj_C52D10.13
WBGene00000712	F41F3.4	col-139	normal	normal	normal	V-3D10	sjj_F41F3.4
WBGene00000715	T15B7.4	col-142	Gro	normal	normal	V-4P22	sjj_T15B7.4
WBGene00000716	T15B7.3	col-143	normal	normal	Gro	V-4P20	sjj_T15B7.3
WBGene00000719	T06E4.6	col-146	Gro	Gro	normal	V-6B08	sjj_T06E4.6
WBGene00000721	C12D8.8	col-148	normal	normal	normal	V-7I13	sjj_C12D8.8
WBGene00000722	B0024.1	col-149	normal	normal	normal	V-7K11	sjj_B0024.1
WBGene00000723	B0024.2	col-150	normal	normal	normal	V-7K13	sjj_B0024.2
WBGene00000726	F17C11.3	col-153	normal	normal	normal	V-7D09	sjj_F17C11.3
WBGene00000727	F55C10.2	col-154	normal	normal	normal	V-7B12	sjj_F55C10.2
WBGene00000729	F57B7.3	col-156	normal	Gro	normal	V-7D20	sjj_F57B7.3
WBGene00000730	T11F9.9	col-157	normal	normal	normal	V-7F16	sjj_T11F9.9
WBGene00000731	D2023.7	col-158	normal	normal	normal	V-8A07	sjj_D2023.7
WBGene00000734	C50B6.4	col-161	Unc/Gro	Egl/Gro	normal	V-8F02	sjj_C50B6.4
WBGene00000735	Y2H9A.3	col-162	normal	Bmd	normal	V-8J18	sjj_Y2H9A.3
WBGene00000737	T21D9.1	col-164	normal	normal	normal	X-1P13	sjj_F49H12.j
WBGene00000737	T21D9.1	col-164	normal	normal	normal	X-1P15	sjj_T21D9.1
WBGene00000738	F14H12.1	col-165	normal	Gro	normal	X-2J17	sjj_F14H12.1
WBGene00000739	T07H6.3 †	col-166	normal	Emb	normal	X-3K14	sjj_T07H6.3
WBGene00000748	C35B8.1	col-175	normal	normal	normal	X-4L05	sjj_C35B8.1
WBGene00000749	ZC373.7	col-176	normal	normal	Sck	X-4P16	sjj_ZC373.7
WBGene00000756	F02D10.1	col-183	Gro	Gro	normal	X-6G02	sjj_F02D10.1
WBGene00000757	F15A2.1	col-184	normal	Gro	Gro	X-6G16	sjj_F15A2.1
WBGene00000759	E03G2.4	col-186	normal	normal	normal	X-7C20	sjj_E03G2.4
WBGene00000764	T03F1.2	coq-4	Egl	normal	normal	I-1L03	sjj_T03F1.2
WBGene00000776	T03E6.7	cpl-1	normal	Gro	normal	V-11I07	sjj_T03E6.7
WBGene00000781	C52E4.1	cpr-1	Gro	Gro	normal	V-8E05	sjj_C52E4.1
WBGene00000783	T10H4.12	cpr-3	normal	normal	normal	V-10E03	sjj_T10H4.12
WBGene00000786	C25B8.3	cpr-6	Unc	normal	normal	X-3D15	sjj_C25B8.3
WBGene00000788	F32B5.8	cpz-1	normal	Unc	normal	I-1I20	sjj_F32B5.8
WBGene00000789	M04G12.2	cpz-2	Gro	Gro	normal	V-8H10	sjj_M04G12.2
WBGene00000792	F11C7.4	crb-1	Gro	normal	normal	X-7F18	sjj_F11C7.4
WBGene00000799	K04H4.6	crn-6	Adl	Adl	normal	III-5A19	sjj_K04H4.6
WBGene00000802	Y38A10A.5	crt-1	Gro	normal	normal	V-4H05	sjj_Y38A10A.5
WBGene00000822	F40E10.3	csq-1	normal	normal	normal	X-6H02	sjj_F40E10.3
WBGene00000843	F25D7.1	cup-2	Lvl	Unc	Emb/Lvl/Adl/Vab	I-5O09	sjj_F25D7.1
WBGene00000845	C02C2.3	cup-4	normal	normal	normal	III-4K09	sjj_C02C2.3
WBGene00000851	C47G2.1	cut-1	normal	normal	normal	II-7B02	sjj_C47G2.1
WBGene00000853	M142.2	cut-6	normal	normal	normal	III-5F08	sjj_M142.2
WBGene00000858	W01B6.1	cwn-2	normal	normal	normal	IV-5A24	sjj_W01B6.1
WBGene00000861	C37H5.4	cwp-3	normal	normal	normal	V-3J14	sjj_C37H5.4
WBGene00000862	K11D12.1	cwp-4	Gro	normal	normal	V-4C07	sjj_K11D12.1
WBGene00000869	C54G4.8	cyc-1	Ste	Ste	Adl	I-3P14	sjj_C54G4.8
WBGene00000882	F42G9.2 †	cyn-6	Emb	normal	normal	III-1A10	sjj_F42G9.2
WBGene00000891	Y87G2A.6	cyn-15	normal	Unc	normal	I-6L02	sjj_Y87G2A.n
WBGene00000893	ZC250.1	cyn-17	normal	normal	normal	V-4M20	sjj_ZC250.1
WBGene00000897	F29C4.1	daf-1	Adl	Emb	normal	IV-1C09	sjj_F29C4.1
WBGene00000900	C05D2.1	daf-4	Sck	normal	normal	III-2P04	sjj_C05D2.1
WBGene00000903	B0412.2	daf-7	normal	normal	normal	III-1C04	sjj_B0412.2
WBGene00000936	T25F10.2	dbl-1	normal	normal	normal	V-4N08	sjj_T25F10.2
WBGene00000951	K03B8.9	deg-3	normal	normal	normal	V-7D10	sjj_K03B8.9
WBGene00000955	T26H10.1	des-2	normal	normal	normal	V-7D12	sjj_K03B8.10
WBGene00000955	T26H10.1	des-2	normal	normal	normal	V-7D14	sjj_T26H10.1
WBGene00000959	F46H6.2	dgk-2	normal	normal	normal	X-2P03	sjj_F46H6.2
WBGene00000959	F46H6.2	dgk-2	normal	normal	normal	X-2P05	sjj_F46H6.3
WBGene00000961	T21B6.1	dgn-1	Gro	normal	normal	X-5C20	sjj_T21B6.1
WBGene00000988	F09E10.3	dhs-25	Gro	Gro	normal	X-1B01	sjj_F09E10.3
WBGene00000998	K07E12.1	dig-1	Sck/Adl	normal	Sck/Adl	III-3H03	sjj_K07E12.1
WBGene00001016	F43G6.1	dna-2	normal	Sck	normal	II-8A21	sjj_F43G6.1
WBGene00001052	F15A8.5	dop-1	normal	normal	normal	X-2N05	sjj_F15A8.5
WBGene00001055	C27C12.7	dpf-2	normal	normal	normal	X-6L12	sjj_C27C12.7
WBGene00001059	F44B9.1	dpf-6	normal	normal	normal	III-4O23	sjj_F44B9.1
WBGene00001065	EGAP7.1	dpy-3	dpy	dpy	dpy	X-1B10	sjj_EGAP7.1
WBGene00001066	Y41E3.2	dpy-4	dpy	dpy	dpy	IV-7L15	sjj_Y41E3.2
WBGene00001068	F16F9.2	dpy-6	normal	normal	normal	X-4G10	sjj_F16F9.2
WBGene00001070	C31H2.2	dpy-8	Sma	Sma	Sma	X-2P02	sjj_C31H2.2
WBGene00001071	T21D12.2	dpy-9	normal	Adl	Adl	IV-1E17	sjj_T21D12.2
WBGene00001072	T14B4.7	dpy-10	dpy	dpy/Gro	dpy	II-5M23	sjj_T14B4.7
WBGene00001073	F46E10.9	dpy-11	dpy/Adl	dpy/Adl	dpy	V-4F04	sjj_F46E10.9
WBGene00001074	F30B5.1	dpy-13	normal	normal	Gro	IV-2K17	sjj_F30B5.1
WBGene00001076	F54D8.1	dpy-17	Adl	dpy/Sck	dpy/Sck	III-2L21	sjj_F54D8.1
WBGene00001077	Y47D3B.10	dpy-18	Emb	Ste	Gro	III-5P24	sjj_T28D6.1
WBGene00001099	K02D7.4	dsc-4	Adl	normal	normal	IV-1G17	sjj_K02D7.4
WBGene00001103	W09G12.4	dsl-1	Ste	normal	Gro	IV-1K06	sjj_W09G12.4
WBGene00001104	W09G12.1	dsl-2	Gro	Ste	normal	IV-1I22	sjj_Y104H12D.a
WBGene00001105	Y41D4B.10	dsl-3	normal	normal	normal	IV-8B23	sjj_Y41D4A_2911.a
WBGene00001107	F58B3.8	dsl-5	normal	Gro	normal	IV-6O13	sjj_F58B3.8
WBGene00001108	H02I12.4	dsl-6	Gro	Gro	normal	IV-6G15	sjj_H02I12.4
WBGene00001123	C43C3.3	dyf-7	normal	normal	normal	X-4F16	sjj_C43C3.3
WBGene00001135	ZK512.6	eat-4	normal	normal	normal	III-4N02	sjj_ZK512.7
WBGene00001148	H30A04.1	eat-20	Gro	normal	normal	X-7K07	sjj_H30A04.1
WBGene00001159	C26D10.5	eff-1	Unc	normal	normal	II-6I07	sjj_C26D10.5
WBGene00001172	C51E3.7	Egl-3	normal	normal	normal	V-7G01	sjj_C51E3.7
WBGene00001184	F58A3.2	Egl-15	Gro	Adl	Adl	X-5E24	sjj_F58A3.2
WBGene00001188	W08D2.1	Egl-20	normal	normal	normal	IV-5G13	sjj_W08D2.1
WBGene00001246	Y47D3A.30	elo-8	Egl/Sck	normal	normal	III-5P04	sjj_Y47D3A.p
WBGene00001262	K10D2.6	emb-8	Ste	Ste/Sck	Adl	III-2P11	sjj_K10D2.6
WBGene00001331	F09B9.3	erd-2	normal	Sck	normal	X-5A11	sjj_F09B9.3
WBGene00001332	T07A9.5	eri-1	normal	normal	normal	IV-1I19	sjj_T07A9.4
WBGene00001373	H35N03.1	exp-1	normal	normal	normal	II-4H16	sjj_H35N03.1
WBGene00001385	F02A9.2	far-1	Gro	normal	normal	III-4J18	sjj_F02A9.2
WBGene00001386	F02A9.3	far-2	Gro	Gro	normal	III-4J20	sjj_F02A9.3
WBGene00001388	F15B9.2	far-4	normal	normal	normal	V-8L23	sjj_F15B9.2
WBGene00001390	W02A2.2	far-6	normal	normal	normal	IV-7G05	sjj_W02A2.2
WBGene00001392	K02F3.3	far-8	normal	normal	normal	III-1C14	sjj_K02F3.3
WBGene00001403	F56H11.1	fbl-1	normal	normal	normal	IV-4N18	sjj_F56H11.1
WBGene00001403	F56H11.1	fbl-1	normal	normal	normal	IV-4P14	sjj_T05A1.6
WBGene00001426	F36H1.1	fkb-1	normal	normal	normal	IV-5H18	sjj_F36H1.1
WBGene00001429	ZC455.10	fkb-4	normal	normal	normal	V-8F03	sjj_ZC455.10
WBGene00001430	C50F2.6	fkb-5	Sck	Adl/Unc	Adl/Sck	I-1N09	sjj_C50F2.6
WBGene00001432	B0511.1	fkb-7	Adl	normal	Unc	I-5I08	sjj_B0511.1
WBGene00001444	F23B2.5	flp-1	normal	normal	normal	IV-4N09	sjj_F23B2.5
WBGene00001446	W07E11.2	flp-3	normal	normal	normal	X-4P20	sjj_W07E11.2
WBGene00001450	F49E10.3	flp-7	normal	normal	normal	X-3O21	sjj_F49E10.3
WBGene00001451	F31F6.4	flp-8	normal	normal	normal	X-6L20	sjj_F31F6.4
WBGene00001453	T06C10.4	flp-10	Ste	Ste	normal	IV-4A15	sjj_T06C10.4
WBGene00001455	C05E11.8	flp-12	normal	normal	normal	X-2B12	sjj_C05E11.8
WBGene00001456	F33D4.3	flp-13	normal	normal	normal	IV-3J18	sjj_F33D4.3
WBGene00001457	Y37D8A.15	flp-14	Ste	normal	normal	III-6O12	sjj_Y37D8A.15
WBGene00001459	F15D4.8	flp-16	normal	normal	normal	II-8L17	sjj_F15D4.3
WBGene00001460	C52D10.11	flp-17	normal	normal	normal	IV-8M07	sjj_C52D10.11
WBGene00001461	Y48D7A.2	flp-18	normal	normal	normal	X-2E03	sjj_Y48D7A.a
WBGene00001464	C26F1.10	flp-21	normal	Gro	normal	V-5L19	sjj_C26F1.10
WBGene00001470	ZK783.4	flt-1	normal	Ste	normal	III-4E11	sjj_ZK783.4
WBGene00001476	K08C7.2	fmo-1	normal	normal	normal	IV-5J21	sjj_K08C7.2
WBGene00001479	F53F4.5	fmo-4	normal	normal	normal	V-8P18	sjj_F53F4.5
WBGene00001492	Y38C1AB.8	frm-5.1	normal	normal	Adl	IV-1A07	sjj_Y38C1AB.e
WBGene00001517	C15B12.5	gar-1	normal	normal	normal	X-3B05	sjj_C15B12.5
WBGene00001518	F47D12.1	gar-2	normal	normal	normal	III-3G12	sjj_F47D12.1
WBGene00001518	F47D12.1	gar-2	normal	normal	normal	III-3G14	sjj_F47D12.2
WBGene00001528	AH6.1	gcy-1	normal	Unc	normal	II-6F06	sjj_AH6.1
WBGene00001529	R134.2	gcy-2	Unc	Unc	Unc	II-6F04	sjj_R134.2
WBGene00001530	R134.1	gcy-3	Unc	normal	normal	II-6F02	sjj_R134.1
WBGene00001532	ZK970.6	gcy-5	Unc	Unc	normal	II-7A18	sjj_ZK970.6
WBGene00001532	ZK970.6	gcy-5	normal	Gro	normal	II-7A20	sjj_ZK970.7
WBGene00001534	F52E1.4	gcy-7	Gro	Gro	normal	V-6C05	sjj_F52E1.4
WBGene00001535	C49H3.1	gcy-8	normal	normal	normal	IV-4C01	sjj_C49H3.1
WBGene00001535	C49H3.1	gcy-8	normal	normal	normal	IV-4C03	sjj_C49H3.2
WBGene00001538	F08B1.2	gcy-12	normal	Gro	normal	II-4G08	sjj_F08B1.2
WBGene00001543	ZK896.8	gcy-18	normal	normal	normal	IV-6H04	sjj_ZK896.8
WBGene00001545	F21H7.9	gcy-20	normal	Ste	normal	V-10H24	sjj_F21H7.9
WBGene00001546	F22E5.3	gcy-21	normal	Bmd/Sck	normal	II-2N03	sjj_F22E5.3
WBGene00001547	T03D8.5	gcy-22	normal	normal	normal	V-13A04	sjj_T03D8.5
WBGene00001566	C28C12.9	acdh-13	Ste	Gro	Ste	IV-4G22	sjj_C28C12.9
WBGene00001578	R12A1.4	ges-1	normal	normal	normal	V-1L23	sjj_R12A1.4
WBGene00001586	C09G5.1	ggr-1	Unc	Unc	normal	II-7O18	sjj_C09G5.1
WBGene00001587	C45B2.4	ggr-2	normal	normal	normal	X-3E12	sjj_C45B2.4
WBGene00001591	F11A5.10	glc-1	normal	normal	normal	V-10H04	sjj_F11A5.10
WBGene00001592	F25F8.2	glc-2	normal	normal	normal	I-2M05	sjj_F25F8.2
WBGene00001594	C27H5.8	glc-4	Gro	Gro	normal	II-5B01	sjj_C27H5.8
WBGene00001608	R07B1.8		normal	normal	normal	X-4J16	sjj_R07B1.8
WBGene00001609	F02A9.6	glp-1	Gro/Emb	Gro	normal	III-4L02	sjj_F02A9.6
WBGene00001612	C06E1.4	glr-1	Gro	Gro	normal	III-4H05	sjj_C06E1.4
WBGene00001613	B0280.12	glr-2	normal	normal	normal	III-3D18	sjj_B0280.12
WBGene00001613	B0280.12	glr-2	Egl/Gro	normal	normal	III-3D22	sjj_K04G7.2
WBGene00001614	K10D3.1	glr-3	Adl	Unc	Unc	I-3B17	sjj_K10D3.1
WBGene00001615	C06A8.9	glr-4	normal	Unc	normal	II-5H04	sjj_C06A8.9
WBGene00001615	C06A8.9	glr-4	Gro	Gro	normal	II-5H06	sjj_C06A8.10
WBGene00001616	ZC196.7	glr-5	normal	Gro	normal	V-6A06	sjj_ZC196.7
WBGene00001617	F41B4.4	glr-6	Gro	Unc	normal	X-3J17	sjj_F41B4.4
WBGene00001621	K08F4.4	glt-3	normal	normal	normal	IV-5G22	sjj_K08F4.4
WBGene00001622	T22E5.2	glt-4	normal	normal	normal	X-3M20	sjj_T22E5.2
WBGene00001623	Y53C12A.2	glt-5	Unc	Gro	normal	II-6N18	sjj_Y53C12A.2
WBGene00001624	R05G6.6	glt-6	Ste	Ste	normal	IV-3D22	sjj_R05G6.6
WBGene00001625	W03G1.1	glt-7	Ste	Ste	Ste	IV-1M05	sjj_W03G1.1
WBGene00001628	ZK688.8	gly-3	normal	normal	normal	III-4M07	sjj_ZK688.8
WBGene00001633	Y66A7A.6	gly-8	Gro	Gro	normal	III-6C17	sjj_Y66A7A.6
WBGene00001633	Y66A7A.6	gly-8	Adl	normal	Ste	III-6J04	sjj_C37G2.6
WBGene00001638	B0416.6	gly-13	normal	normal	normal	X-4N09	sjj_B0416.6
WBGene00001639	M01F1.1	gly-14	normal	normal	normal	III-1D18	sjj_M01F1.1
WBGene00001641	T15D6.2 †	gly-16	Unc	Sck	Gro/Bmd/Emb	I-6A08	sjj_T15D6.2
WBGene00001642	T15D6.3	gly-17	Adl	Sck/Unc	Emb	I-6A10	sjj_T15D6.3
WBGene00001643	F22D6.11	gly-18	normal	normal	normal	I-3B11	sjj_F22D6.11
WBGene00001644	F22D6.12	gly-19	Emb	Adl	normal	I-3B13	sjj_F22D6.12
WBGene00001645	C03E10.4	gly-20	normal	Gro/Unc	normal	V-7N19	sjj_C03E10.4
WBGene00001687	F59D12.4	gpn-1	Gro	Gro	normal	X-7M17	sjj_F59D12.4
WBGene00001690	R08B4.1	grd-1	normal	normal	Gro/lon	X-5I08	sjj_R08B4.1
WBGene00001691	F46B3.5	grd-2	Gro	normal	normal	V-13I17	sjj_F46B3.5
WBGene00001693	T01B10.1	grd-4	normal	normal	normal	X-4G18	sjj_T01B10.1
WBGene00001694	F41E6.2	grd-5	normal	normal	normal	V-6K11	sjj_F41E6.2
WBGene00001695	T18H9.1	grd-6	normal	normal	normal	V-6B13	sjj_T18H9.1
WBGene00001697	C37C3.4	grd-8	Unc/Sck	Unc/Sck	Sck	V-5N19	sjj_C37C3.4
WBGene00001698	C04E6.6	grd-9	normal	normal	normal	V-4B05	sjj_C04E6.6
WBGene00001699	F09D12.1	grd-10	Gro	normal	Sck	IV-1F18	sjj_F09D12.1
WBGene00001700	K02E2.2	grd-11	normal	normal	normal	V-13A05	sjj_K02E2.2
WBGene00001701	F02D8.2	grd-12	normal	normal	normal	V-9D06	sjj_F02D8.2
WBGene00001702	W05E7.3	grd-13	normal	normal	normal	IV-1F14	sjj_W05E7.1
WBGene00001703	T01B10.2	grd-14	normal	normal	dpy	X-4G20	sjj_T01B10.2
WBGene00001710	C24G6.7	grl-1	normal	normal	normal	V-4C24	sjj_C24G6.7
WBGene00001711	T16G1.8	grl-2	normal	normal	normal	V-8L01	sjj_T16G1.8
WBGene00001712	K03B8.7	grl-3	normal	normal	normal	V-7D06	sjj_K03B8.7
WBGene00001713	F42C5.7	grl-4	normal	normal	normal	IV-3L19	sjj_F42C5.7
WBGene00001714	Y47D7A.5	grl-5	Gro	normal	Gro	V-3P23	sjj_Y47D7A_146.b
WBGene00001715	K10C2.5 †	grl-6	Emb	normal	normal	X-3O12	sjj_K10C2.5
WBGene00001716	T02E9.2	grl-7	Gro	normal	Gro	V-7B06	sjj_T02E9.2
WBGene00001717	ZC487.5	grl-8	normal	normal	normal	V-4N04	sjj_ZC487.5
WBGene00001719	C26F1.5	grl-10	Gro	Gro	normal	V-5L11	sjj_C26F1.5
WBGene00001721	F28A12.2	grl-12	Gro	normal	Gro	V-6M15	sjj_F28A12.2
WBGene00001722	F32D1.4	grl-13	normal	normal	normal	V-3L19	sjj_F32D1.4
WBGene00001727	T05C3.4	grl-18	normal	normal	normal	V-4C08	sjj_T05C3.4
WBGene00001728	R02D3.6 †	grl-19	normal	Lvl	Lvl	IV-1E09	sjj_R02D3.6
WBGene00001729	C23H5.9	grl-20	Gro	Gro	normal	IV-1L03	sjj_C23H5.9
WBGene00001731	W03A5.3	grl-22	normal	normal	normal	III-2H14	sjj_W03A5.3
WBGene00001736	F40C5.3	grl-27	normal	normal	normal	V-3O03	sjj_F40C5.f
WBGene00001736	F40C5.3	grl-27	normal	normal	normal	V-3O05	sjj_F40C5.g
WBGene00001811	C30H6.6	haf-1	Gro	Gro	normal	IV-8E20	sjj_C30H6.6
WBGene00001814	W04C9.1	haf-4	Unc	normal	Unc/Gro	I-1E23	sjj_W04C9.1
WBGene00001814	W04C9.1	haf-4	Unc	Unc	normal	I-8A19	sjj_Y65B4B_12.b
WBGene00001819	ZK484.2	haf-9	normal	normal	normal	I-2H20	sjj_ZK484.2
WBGene00001828	F40E10.1	hch-1	normal	normal	normal	X-6F22	sjj_F40E10.1
WBGene00001841	C36B7.7	hen-1	normal	normal	normal	X-3B10	sjj_C36B7.7
WBGene00001949	M05B5.5	hlh-2	Unc	Unc	Unc	I-3D23	sjj_M05B5.5
WBGene00001980	W02B9.1	hmr-1	Unc	normal	normal	I-5F19	sjj_W02B9.1
WBGene00001980	W02B9.1	hmr-1	normal	normal	normal	I-5F23	sjj_Y52B11B.2
WBGene00001980	W02B9.1	hmr-1	Unc/Adl	Unc/Adl	Unc	I-5H01	sjj_ZK39.1
WBGene00001987	Y39B6A.48	hot-2	normal	normal	normal	V-12I10	sjj_Y39B6B.dd
WBGene00001990	K07A12.6	hot-5	Sck	normal	Unc	I-4E10	sjj_K07A12.6
WBGene00001992	Y48B6A.9	hot-7	normal	Gro	Gro	II-9G03	sjj_Y48B6A.9
WBGene00002003	B0285.5	hse-5	normal	normal	normal	III-2M05	sjj_B0285.5
WBGene00002029	C34F6.4	hst-2	normal	N/D	normal	X-5K10	sjj_C34F6.4
WBGene00002030	F40H3.5	hst-3.1	Adl	Gro	Gro	II-4J02	sjj_F40H3.5
WBGene00002031	Y34B4A.3	hst-6	normal	normal	normal	X-3A17	sjj_Y34B4A.e
WBGene00002044	K02G10.6	hyl-2	normal	normal	normal	X-2D18	sjj_K02G10.6
WBGene00002048	B0244.2	ida-1	normal	normal	normal	III-3C11	sjj_B0244.2
WBGene00002048	B0244.2	ida-1	Gro	normal	normal	III-3C13	sjj_B0244.3
WBGene00002070	K07A1.8	ile-1	Unc	normal	Sck/Unc	I-4D06	sjj_K07A1.8
WBGene00002071	T04G9.3	ile-2	normal	normal	normal	X-1K11	sjj_T04G9.3
WBGene00002081	F54G8.3	ina-1	normal	Ste	Ste	III-4N10	sjj_F54G8.3
WBGene00002085	ZK75.2	ins-2	Gro	normal	Gro/Sck	V-5N09	sjj_ZK75.2
WBGene00002087	ZK75.1	ins-4	normal	Gro	Gro	V-5N07	sjj_ZK75.1
WBGene00002089	ZK84.6	ins-6	normal	normal	normal	II-4D10	sjj_ZK84.6
WBGene00002090	ZK1251.2	ins-7	normal	Unc	normal	IV-5C01	sjj_ZK1251.2
WBGene00002094	C17C3.4	ins-11	normal	normal	Gro	II-4B07	sjj_C17C3.4
WBGene00002101	T28B8.2	ins-18	Unc	Unc	Unc	I-4C03	sjj_T28B8.2
WBGene00002102	T10D4.13	ins-19	normal	Sck	normal	II-2P20	sjj_T10D4.4
WBGene00002104	M04D8.1	ins-21	normal	Gro	normal	III-5K02	sjj_M04D8.1
WBGene00002105	M04D8.2	ins-22	normal	normal	normal	III-5K04	sjj_M04D8.2
WBGene00002106	M04D8.3	ins-23	normal	Gro	normal	III-5K06	sjj_M04D8.3
WBGene00002107	ZC334.3	ins-24	Unc	normal	normal	I-7C19	sjj_ZC334.3
WBGene00002115	Y8A9A.6	ins-32	Unc/Gro	Unc/Gro	normal	II-3D03	sjj_Y8A9A.6
WBGene00002118	K02E2.4	ins-35	normal	normal	normal	V-13A09	sjj_K02E2.4
WBGene00002120	F08G2.6	ins-37	normal	normal	normal	II-8L16	sjj_F08G2.6
WBGene00002140	C18H7.2	inx-18	normal	normal	normal	IV-1O13	sjj_C18H7.2
WBGene00002147	C41C4.4	ire-1	Sck/Egl	normal	normal	II-6A03	sjj_C41C4.4
WBGene00002174	W03D8.6	itx-1	normal	Sck	Adl	I-1K08	sjj_W03D8.6
WBGene00002180	Y77E11A.4	jtr-1	Ste	Gro	normal	IV-1B03	sjj_Y77E11A_3443.b
WBGene00002181	K03D10.1	kal-1	normal	normal	normal	I-7G15	sjj_K03D10.1
WBGene00002195	F08F1.1	kin-9	normal	normal	normal	X-4E14	sjj_F08F1.1
WBGene00002195	F08F1.1	kin-9	Emb	Gro	normal	X-4E16	sjj_F08F1.2
WBGene00002199	M176.6	kin-15	Gro	normal	normal	II-6B08	sjj_M176.6
WBGene00002232	F11A6.1	kpc-1	Sck/Unc	Vab	Sck/Emb	I-5J04	sjj_F11A6.1
WBGene00002246	Y73C8B.4	lag-2	Gro	Gro	normal	V-2J12	sjj_Y73C8B.b
WBGene00002246	Y73C8B.4	lag-2	normal	normal	normal	V-2J16	sjj_Y73C8B.d
WBGene00002248	T22A3.8	lam-3	Emb	Unc	Unc/Lvl/Vab	I-5G24	sjj_T22A3.8
WBGene00002248	T22A3.8	lam-3	Ste	Lvl	Unc	I-5I06	sjj_C43H8.3
WBGene00002251	B0457.1	lat-1	Gro	Emb	normal	II-6O04	sjj_B0457.1
WBGene00002252	B0286.2	lat-2	normal	normal	normal	II-3F02	sjj_B0286.2
WBGene00002253	F40F4.3	lbp-1	normal	normal	normal	X-2K19	sjj_F40F4.3
WBGene00002254	F40F4.2	lbp-2	normal	Gro	Gro	X-2K17	sjj_F40F4.2
WBGene00002255	F40F4.4	lbp-3	normal	normal	normal	X-2K21	sjj_F40F4.4
WBGene00002268	ZK1248.16	lec-5	normal	normal	normal	II-4N21	sjj_ZK1248.16
WBGene00002280	F01G12.5	let-2	Sck	Sck	Sck	X-7K18	sjj_F01G12.5a
WBGene00002282	C44H4.2	let-4	normal	normal	normal	X-6D20	sjj_C44H4.2
WBGene00002299	ZK1067.1	let-23	normal	Sck	normal	II-6H23	sjj_ZK1067.1
WBGene00002827	C29E6.1	let-653	Gro	normal	normal	IV-6G10	sjj_C29E6.1
WBGene00002891	C56G2.6	let-767	Ste	Ste	Ste	III-3I14	sjj_C56G2.6
WBGene00002974	F09E8.7	lev-1	normal	normal	normal	IV-7C13	sjj_F09E8.7
WBGene00002977	Y105E8A.7	lev-10, eat-18	normal	Gro/Egl	normal	I-7A10	sjj_Y105E8C.r
WBGene00002992	F36H1.4	lin-3	Adl	Adl	Sck	IV-5H24	sjj_F36H1.4
WBGene00003001	R107.8	lin-12	Egl	Egl	Egl	III-4J14	sjj_R107.8
WBGene00003029	E01A2.3	lin-44	normal	normal	Let/Sck/Unc	I-1D24	sjj_E01A2.g
WBGene00003056	C39E6.1	lon-2	normal	normal	normal	X-2F10	sjj_C39E6.1
WBGene00003071	F29D11.1	lrp-1	Unc	Unc	normal	I-3D10	sjj_F29D11.1
WBGene00003072	T21E3.3	lrp-2	Unc	Unc	Unc	I-1B02	sjj_F47B3.8
WBGene00003083	T22A3.3 †	lst-1	Unc	Unc/Emb	Unc/Emb	I-5G14	sjj_T22A3.3
WBGene00003093	F58B3.1	lys-4	normal	Gro	normal	IV-6M23	sjj_F58B3.1
WBGene00003094	F58B3.2	lys-5	normal	normal	normal	IV-6O01	sjj_F58B3.2
WBGene00003096	C02A12.4	lys-7	normal	normal	normal	V-3I05	sjj_C02A12.4
WBGene00003099	F17E9.11	lys-10	normal	normal	normal	IV-4A18	sjj_F17E9.11
WBGene00003151	W09C2.3	mca-1	normal	Gro	normal	IV-5A07	sjj_W09C2.3
WBGene00003165	T07H8.4	mec-1	normal	Gro/Sck	Gro	V-5C23	sjj_T07H8.4
WBGene00003167	F01D4.6	mec-3	normal	normal	normal	IV-5F05	sjj_F01D4.6
WBGene00003169	E03G2.3	mec-5	Gro	normal	normal	X-7C18	sjj_E03G2.3
WBGene00003170	W02D3.3	mec-6	Unc	normal	normal	I-3C22	sjj_W02D3.3
WBGene00003173	C50H2.3	mec-9	Gro	Gro	normal	V-6L22	sjj_C50H2.3
WBGene00003186	Y54E10BL.6	mek-2	Ste	Let	Let	I-6I24	sjj_Y54E10B_152.c
WBGene00003214	C05D11.11	mel-32	Sck	normal	normal	III-3M14	sjj_C05D11.11
WBGene00003219	F54F7.5	mes-1	normal	normal	normal	X-5L23	sjj_F54F7.5
WBGene00003231	AH6.5	mex-6	Unc	Unc	normal	II-6F14	sjj_AH6.5
WBGene00003233	F45H11.4	mgl-2	Adl	Unc	normal	I-5O07	sjj_F45H11.4
WBGene00003238	Y34D9B.1	mig-1	normal	normal	normal	I-1K13	sjj_Y95B8A_85.a
WBGene00003238	Y34D9B.1	mig-1	Unc	Adl	Unc	I-1M05	sjj_Y34D9B.a
WBGene00003248	F57B7.4	mig-17	normal	normal	normal	V-7D22	sjj_F57B7.4
WBGene00003253	PAR2.4	mig-22	normal	normal	normal	III-4P03	sjj_PAR2.4
WBGene00003254	R07E4.4	mig-23	normal	normal	normal	X-3C04	sjj_R07E4.4
WBGene00003395	F38E1.7	mom-2	Gro	Emb	Emb	V-6A13	sjj_F38E1.7
WBGene00003400	K12C11.4	dapk-1	Unc	Unc	normal	I-1O17	sjj_K12C11.4
WBGene00003482	K08E5.3	mua-3	normal	Ste	Gro	III-5O18	sjj_K08E5.3
WBGene00003482	K08E5.3	mua-3	Adl	Adl	Gro/Sck	III-5O24	sjj_T20G5.3
WBGene00003517	F31F6.6	nac-1	normal	normal	normal	X-6L24	sjj_F31F6.6
WBGene00003518	R107.1	nac-2	normal	normal	normal	III-4J02	sjj_R107.1
WBGene00003519	K08E5.2	nac-3	Emb	Emb	normal	III-5O16	sjj_K08E5.2
WBGene00003523	C05D11.6	nas-4	normal	normal	normal	III-3M04	sjj_C05D11.6
WBGene00003524	T23H4.3	nas-5	Unc	Unc	Unc/Sck	I-4N20	sjj_T23H4.3
WBGene00003526	C07D10.4	nas-7	normal	normal	normal	IV-4P11	sjj_C07D10.4
WBGene00003528	C37H5.9	nas-9	Gro	normal	Gro	V-3J22	sjj_C37H5.9
WBGene00003530	K11G12.1	nas-11	normal	normal	normal	X-3F21	sjj_K11G12.1
WBGene00003531	C24F3.3	nas-12	normal	normal	normal	IV-5K20	sjj_C24F3.3
WBGene00003532	F39D8.4	nas-13	Gro	Gro	normal	X-7I01	sjj_F39D8.4
WBGene00003533	F09E8.6	nas-14	normal	normal	normal	IV-7C11	sjj_F09E8.6
WBGene00003534	T04G9.2	nas-15	Gro	Gro	normal	X-1K09	sjj_T04G9.2
WBGene00003538	K03B8.5	nas-19	normal	normal	normal	V-7D02	sjj_K03B8.5
WBGene00003540	T11F9.5	nas-21	normal	normal	normal	V-7F08	sjj_T11F9.5
WBGene00003544	F46C5.3	nas-25	Gro	normal	normal	II-6M02	sjj_F46C5.3
WBGene00003545	T23F4.4	nas-27	normal	normal	normal	II-1D08	sjj_T23F4.4
WBGene00003549	F58B4.1	nas-31	normal	normal	normal	V-7B19	sjj_F58B4.1
WBGene00003550	T02B11.7	nas-32	normal	normal	normal	V-1F01	sjj_T02B11.7
WBGene00003552	C26C6.3	nas-36	Gro/Unc	Unc	Adl/Emb/Unc	I-3P17	sjj_C26C6.3
WBGene00003553	C17G1.6	nas-37	Bmd/Sck	Bmd/Sck	Bmd/Sck	X-4L20	sjj_C17G1.6
WBGene00003554	F57C12.1	nas-38	normal	normal	normal	X-1E15	sjj_F57C12.1
WBGene00003555	F38E9.2	nas-39	normal	normal	normal	X-7M02	sjj_F38E9.2
WBGene00003558	C27F2.2	nca-2	normal	normal	normal	III-2H17	sjj_C27F2.2
WBGene00003558	C27F2.2	nca-2	normal	normal	Gro	III-2H19	sjj_C27F2.3
WBGene00003561	F02E8.6	ncr-1	normal	Gro	normal	X-2N23	sjj_F02E8.6
WBGene00003562	F09G8.4	ncr-2	normal	Gro	Gro	III-4K12	sjj_F09G8.4
WBGene00003567	C10G8.5	ncx-2	normal	normal	normal	V-4M13	sjj_C10G8.5
WBGene00003569	F35C12.2	ncx-4	Unc	Emb/Unc	Emb	I-4L20	sjj_F35C12.2
WBGene00003571	C07A9.4	ncx-6	normal	normal	normal	III-5M15	sjj_C07A9.4
WBGene00003572	C07A9.11	ncx-7	normal	normal	normal	III-5O05	sjj_C07A9.11
WBGene00003573	C13D9.7	ncx-8	normal	Sck	normal	V-4C01	sjj_C13D9.7
WBGene00003575	Y97E10B.7	ncx-10	normal	Gro	normal	V-13B17	sjj_Y97E10A_263.b
WBGene00003577	F56F3.2	ndg-4	normal	Gro	normal	III-2A20	sjj_F56F3.2
WBGene00003601	C32F10.6	nhr-2	Egl/Emb	Adl/Bmd	Egl/Unc	I-2J23	sjj_C32F10.7
WBGene00003602	H01A20.1	nhr-3	normal	normal	normal	X-6D16	sjj_H01A20.1
WBGene00003620	F21D12.1	nhr-21	Unc	Unc	normal	II-5F23	sjj_F21D12.1
WBGene00003628	C07A12.3	nhr-35	normal	normal	normal	X-2P13	sjj_C07A12.3
WBGene00003668	F36A4.14	nhr-78	normal	normal	normal	IV-2O03	sjj_F36A4.14
WBGene00003670	H10E21.3	nhr-80	normal	normal	normal	III-1A07	sjj_H10E21.3
WBGene00003706	F09C6.9	nhr-116	Unc	Unc/Egl	normal	V-11E16	sjj_F09C6.10
WBGene00003727	C56E10.4	nhr-137	Gro	normal	normal	X-3F05	sjj_C56E10.4
WBGene00003729	B0395.1	nhx-1	normal	normal	normal	X-7E06	sjj_B0395.1
WBGene00003731	C54F6.13	nhx-3	normal	normal	normal	V-5B05	sjj_C54F6.13
WBGene00003733	F57C7.2	nhx-5	Unc	normal	normal	X-5K15	sjj_F57C7.2
WBGene00003734	F58E1.6	nhx-6	Unc	Unc	normal	II-2A21	sjj_F58E1.6
WBGene00003735	Y18D10A.6	nhx-8	normal	Sck	normal	I-6D15	sjj_Y18D10A.6
WBGene00003738	F54F3.1	nid-1	normal	normal	normal	V-8J05	sjj_F54F3.1
WBGene00003740	T24D8.5	nlp-2	normal	normal	normal	X-1H04	sjj_T24D8.5
WBGene00003741	F48C11.3	nlp-3	normal	normal	normal	X-6M21	sjj_F48C11.3
WBGene00003743	F35C11.1	nlp-5	normal	normal	Sck	II-6E13	sjj_F35C11.1
WBGene00003744	T23E7.4	nlp-6	Gro	Gro	normal	X-7L08	sjj_T23E7.4
WBGene00003745	F18E9.2 †	nlp-7	normal	Emb	normal	X-4I20	sjj_F18E9.2
WBGene00003746	D2005.2	nlp-8	normal	normal	normal	I-3H18	sjj_D2005.2
WBGene00003749	ZK1320.10	nlp-11	normal	normal	normal	II-6N14	sjj_ZK1320.10
WBGene00003750	M01D7.5 †	nlp-12	Lvl/Sck	Unc	Unc	I-1A18	sjj_M01D7.5
WBGene00003752	D1009.4	nlp-14	Sma	Sma	Sma	X-4D13	sjj_D1009.4
WBGene00003753	CC4.2	nlp-15	normal	normal	Sck	I-6J05	sjj_CC4.2
WBGene00003754	T13A10.5	nlp-16	normal	normal	normal	IV-3M17	sjj_T13A10.5
WBGene00003755	Y45F10A.5	nlp-17	Gro	Gro	normal	IV-7M13	sjj_Y45F10A.5
WBGene00003756	F33A8.2	nlp-18	Sck/Unc	Unc	normal	II-7J13	sjj_F33A8.2
WBGene00003758	F45E4.8	nlp-20	normal	Gro	Gro	IV-3J04	sjj_F45E4.8
WBGene00003759	Y47D3B.2	nlp-21	Gro	Gro	normal	III-6A15	sjj_Y47D3B.2
WBGene00003760	T24D8.3	nlp-22	normal	normal	normal	X-1F24	sjj_T24D8.3
WBGene00003761	T24D8.4	nlp-23	normal	normal	normal	X-1H02	sjj_T24D8.4
WBGene00003762	F35B12.7	nlp-24	normal	normal	normal	V-7L10	sjj_F35B12.7
WBGene00003763	Y43F8C.1	nlp-25	Gro	normal	Gro	V-12B08	sjj_Y116F11A.uu
WBGene00003763	Y43F8C.1	nlp-25	normal	normal	normal	V-12H23	sjj_Y43F8C.1
WBGene00003764	Y43F8C.2	nlp-26	normal	normal	normal	V-12B12	sjj_Y116F11A.vv
WBGene00003764	Y43F8C.2	nlp-26	normal	normal	normal	V-12J01	sjj_Y43F8C.2
WBGene00003766	B0213.3	nlp-28	Egl	normal	normal	V-3M08	sjj_B0213.3
WBGene00003768	B0213.5	nlp-30	normal	normal	normal	V-3M12	sjj_B0213.5
WBGene00003770	F30H5.2	nlp-32	normal	normal	normal	III-1K07	sjj_F30H5.2
WBGene00003770	F30H5.2	nlp-32	normal	normal	normal	III-7C06	sjj_Y55B1A_115.b
WBGene00003772	F20B10.1	nlr-1	normal	normal	normal	IV-6B01	sjj_F20B10.1
WBGene00003774	F07F6.6	nmr-1	normal	normal	normal	II-4K24	sjj_F07F6.6
WBGene00003786	VC5.3	npa-1	normal	normal	normal	V-5I03	sjj_VC5.1
WBGene00003786	VC5.3	npa-1	Gro	Gro	normal	V-5I07	sjj_VC5.3
WBGene00003789	K12D12.2	npp-3	Unc/Sck	Sck	normal	II-8E09	sjj_K12D12.3
WBGene00003790	Y54E5A.4	npp-4	Sck	normal	normal	I-7C24	sjj_Y54E5A.4
WBGene00003849	T01C4.2	odr-2	normal	Gro	Gro	V-5I15	sjj_T01C4.2
WBGene00003856	C53B7.5	odr-10	normal	normal	normal	X-3L03	sjj_C53B7.5
WBGene00003863	ZK938.5	old-2	normal	Gro	normal	II-7C01	sjj_ZK938.5
WBGene00003868	B0334.11	ooc-3	Bmd	Egl	normal	II-7J08	sjj_B0334.11
WBGene00003879	F57H12.3	ora-1	normal	normal	normal	IV-4E17	sjj_F57H12.3
WBGene00003887	T05D4.4	osm-7	normal	normal	normal	III-6B24	sjj_T05D4.4
WBGene00003891	F11C7.5	osm-11	Gro	Gro	Gro	X-7F20	sjj_F11C7.5
WBGene00003902	Y106G6H.2	pab-1	Sck	Gro	Gro/Adl	I-5O21	sjj_Y106G6H.2
WBGene00003903	F18H3.3	pab-2	Sck	Sck	normal	X-6I10	sjj_F18H3.3
WBGene00003943	K09C8.1	pbo-4	normal	normal	normal	X-5E04	sjj_K09C8.1
WBGene00003956	ZK112.1	pcp-1	normal	normal	normal	III-4G05	sjj_ZK112.1
WBGene00003957	F23B2.12	pcp-2	normal	Gro	normal	IV-4N23	sjj_F23B2.12
WBGene00003964	H06O01.1 †	pdi-3	normal	Adl	Emb	I-3M18	sjj_H06O01.1
WBGene00003970	F46C3.1	pek-1	normal	normal	normal	X-5B11	sjj_F46C3.1
WBGene00003977	F56G4.2	pes-2.1	Egl	Unc	Unc	I-5N19	sjj_F56G4.2
WBGene00003987	F14B8.3	pes-23	Gro	normal	normal	X-3N03	sjj_F14B8.3
WBGene00003999	C05A9.1	pgp-5	normal	normal	normal	X-5A10	sjj_C05A9.1
WBGene00004017	F27E5.4	phg-1	Gro	Gro	normal	II-7M07	sjj_F27E5.4
WBGene00004020	EGAP2.3	pho-1	normal	normal	normal	II-4E10	sjj_EGAP2.3
WBGene00004023	T16D1.2	pho-4	Unc/Gro	Unc	normal	II-4E14	sjj_T16D1.2
WBGene00004025	F35G2.4	phy-2	normal	normal	normal	IV-6B13	sjj_F35G2.4
WBGene00004026	T20B3.7	phy-3	normal	normal	normal	V-11A14	sjj_T20B3.6
WBGene00004026	T20B3.7	phy-3	normal	normal	normal	V-11A16	sjj_T20B3.7
WBGene00004047	Y55F3AL.1	plx-1	normal	normal	normal	IV-8L03	sjj_Y55F3A_742.a
WBGene00004099	C03A7.4	abu-15	normal	normal	normal	V-4G17	sjj_C03A7.4
WBGene00004104	C14C11.8	pqn-13	normal	normal	normal	V-4I16	sjj_C14C11.8
WBGene00004115	DY3.5	pqn-26	normal	normal	normal	I-4I06	sjj_DY3.5
WBGene00004118	F10F2.9	pqn-29	normal	normal	normal	III-2G20	sjj_F10F2.9
WBGene00004119	F21C10.8	pqn-31	normal	normal	normal	V-6O04	sjj_F21C10.8
WBGene00004120	F29C12.1	pqn-32	normal	normal	normal	II-8J03	sjj_F29C12.1
WBGene00004123	F39D8.1	pqn-36	Gro	normal	Gro	X-7G19	sjj_F39D8.1
WBGene00004126	F48F7.4	pqn-39	normal	normal	normal	X-6D21	sjj_F48F7.4
WBGene00004127	F52D1.3	abu-12	normal	normal	normal	X-1C15	sjj_F52D1.3
WBGene00004128	F53A3.4	pqn-41	normal	Sck	Sck	III-1O14	sjj_F53A3.6
WBGene00004130	F54E2.3	ketn-1	normal	normal	normal	V-2D15	sjj_R05D8.o
WBGene00004135	K07D4.8	pqn-48	Unc	Unc	normal	II-3L17	sjj_K07D4.8
WBGene00004139	R09B5.5	pqn-54	normal	normal	normal	V-1N09	sjj_R09B5.5
WBGene00004141	R09F10.7	pqn-57	normal	normal	normal	X-4C08	sjj_R09F10.7
WBGene00004150	T16G1.1	pqn-67	normal	normal	normal	V-8J11	sjj_T16G1.1
WBGene00004154	W01B11.5	pqn-72	Sck	Unc	Adl/Unc	I-1O20	sjj_W01B11.5
WBGene00004156	W02A2.3	pqn-74	normal	normal	normal	IV-7G07	sjj_W02A2.3
WBGene00004159	Y105C5A.5	pqn-78	normal	normal	normal	IV-7D24	sjj_Y105C5A.d
WBGene00004171	Y73F8A.9	pqn-91	normal	normal	normal	IV-7B14	sjj_Y73F8A.h
WBGene00004173	ZC15.8	pqn-94	normal	normal	normal	V-12P18	sjj_ZC15.8
WBGene00004176	ZK488.10	pqn-97	Gro	normal	normal	V-1G02	sjj_ZK488.10
WBGene00004177	ZK488.7	pqn-98	Sck	Gro	normal	V-1E20	sjj_ZK488.7
WBGene00004193	C15H9.8	prx-3	Gro	Gro	normal	X-3G10	sjj_C15H9.8
WBGene00004215	C09D8.1	ptp-3	Egl/Unc	Unc	normal	II-7J03	sjj_C09D8.1
WBGene00004216	C24B5.3	ptr-1	normal	Gro	normal	V-6B07	sjj_C24B5.3
WBGene00004223	F54G8.5	ptr-9	normal	normal	normal	III-4N06	sjj_F54G8.1
WBGene00004225	F56C11.2	ptr-11	Sck	Unc/Bmd	Unc/Bmd/Gro	I-1A07	sjj_F56C11.2
WBGene00004226	K07A3.2	ptr-12	normal	Unc	Gro/Unc	I-1G04	sjj_K07A3.a
WBGene00004232	Y38F1A.3	ptr-18	Gro	normal	Gro	II-8F05	sjj_Y38F1A.3
WBGene00004249	Y39A3CL.6	pvf-1	normal	normal	normal	III-7I19	sjj_Y39A3C_84.b
WBGene00004256	ZK994.3	pxn-1	normal	normal	normal	V-6G01	sjj_ZK994.4
WBGene00004257	K09C8.5	pxn-2	normal	normal	normal	X-5E12	sjj_K09C8.5
WBGene00004301	T24C2.1	ram-5	normal	normal	normal	X-6D06	sjj_T24C2.1
WBGene00004328	F53F4.6	rdy-2	normal	normal	normal	V-8P20	sjj_F53F4.6
WBGene00004336	W06A7.3	ret-1	normal	normal	normal	V-9P03	sjj_W06A7.3
WBGene00004360	F12F6.3	rib-1	normal	Ste	normal	IV-6K21	sjj_F12F6.3
WBGene00004361	K01G5.6	rib-2	normal	normal	normal	III-5B10	sjj_K01G5.6
WBGene00004370	C53B7.1	rig-3	normal	normal	normal	X-3J19	sjj_C53B7.1
WBGene00004374	T11F8.3	rme-2	normal	Sck	Sck	IV-2J10	sjj_Y52D5A.c
WBGene00004374	T11F8.3	rme-2	Adl	Adl	Ste	IV-2J16	sjj_T11F8.3
WBGene00004397	T01B7.7	rol-6	normal	normal	normal	II-6I10	sjj_T01B7.7
WBGene00004729	ZK377.2	sax-3	normal	normal	normal	X-2C06	sjj_ZK377.2
WBGene00004732	C18F3.2	sax-7	normal	normal	normal	IV-4G03	sjj_C18F3.2
WBGene00004740	T10H9.2	scd-2	normal	normal	normal	V-4J10	sjj_T10H9.2
WBGene00004742	F49E11.9	scl-1	normal	normal	normal	IV-6N22	sjj_F49E11.9
WBGene00004744	D2013.8	scp-1	normal	normal	normal	II-6N05	sjj_D2013.8
WBGene00004766	W02D7.7	sel-9	normal	normal	normal	V-5P16	sjj_W02D7.7
WBGene00004776	F59C12.2	ser-1	normal	normal	normal	X-7O10	sjj_F59C12.2
WBGene00004795	C04F5.1	sid-1	normal	normal	normal	V-4E03	sjj_C04F5.1
WBGene00004796	ZK520.2	sid-2	Ste	Ste	normal	III-6F12	sjj_ZK520.2
WBGene00004854	F40E10.4	slt-1	normal	normal	normal	X-6F20	sjj_C26G2.3
WBGene00004860	C32D5.2	sma-6	Gro	Unc	normal	II-4N14	sjj_C32D5.2
WBGene00004889	Y54E5B.1	smp-1	Unc	normal	normal	I-7I10	sjj_Y54E5B.1
WBGene00004922	F42G9.7	snt-2	normal	normal	normal	III-1A20	sjj_F42G9.7
WBGene00004925	R12A1.2	snt-5	normal	normal	normal	V-1L19	sjj_R12A1.2
WBGene00004926	C08G5.4	snt-6	normal	normal	normal	II-1M16	sjj_C08G5.4
WBGene00004950	F40E10.2	sox-3	Gro	Gro	normal	X-6F24	sjj_F40E10.2
WBGene00004963	C17D12.6	spe-9	Egl/Unc	Unc/Adl	Ste	I-5H04	sjj_C17D12.6
WBGene00004973	C06E7.6	spe-27	normal	normal	normal	IV-3C07	sjj_C06E7.6
WBGene00004986	T07C4.4	spp-1	normal	normal	Ste	III-5F05	sjj_T07C4.4
WBGene00004989	T08A9.8	spp-4	normal	normal	normal	X-3H10	sjj_T08A9.8
WBGene00004993	C28C12.5	spp-8	normal	normal	normal	IV-4G14	sjj_C28C12.5
WBGene00004995	C28C12.7	spp-10	Gro	Gro	normal	IV-4G16	sjj_C28C12.6
WBGene00004995	C28C12.7	spp-10	normal	normal	normal	IV-4G18	sjj_C28C12.7
WBGene00004996	T25D10.3	spp-11	normal	normal	normal	II-5A07	sjj_T25D10.3
WBGene00004998	F08F1.6	spp-13	normal	normal	normal	X-4E24	sjj_F08F1.6
WBGene00004999	K09F5.3	spp-14	normal	normal	normal	X-4A19	sjj_K09F5.3
WBGene00005001	F32D8.9	spp-16	Unc	normal	normal	V-7B15	sjj_F32D8.9
WBGene00005003	F27C8.4	spp-18	Gro	Gro	normal	IV-4P24	sjj_F27C8.4
WBGene00005005	K04A8.8	spp-20	normal	normal	normal	V-4F24	sjj_K04A8.8
WBGene00005014	F54C4.2	spt-4	normal	Gro	Gro	III-1C01	sjj_F54C4.2
WBGene00005016	B0491.2	sqt-1	Gro	normal	normal	II-7B24	sjj_B0491.2
WBGene00005017	C01B12.1	sqt-2	Unc	normal	normal	II-1A03	sjj_C01B12.1
WBGene00005018	F23H12.4	sqt-3	normal	normal	normal	V-8C16	sjj_F23H12.4
WBGene00005019	D2096.4	sqv-1	Ste	Ste	normal	IV-4C06	sjj_D2096.4
WBGene00005021	R10E11.4	sqv-3	Gro	normal	normal	III-5A12	sjj_R10E11.4
WBGene00005023	T24D1.1 †	sqv-5	Unc	Unc	Emb	I-5A05	sjj_T24D1.1
WBGene00005024	Y50D4C.4	sqv-6	normal	normal	normal	V-13K08	sjj_Y50D4A_20.a
WBGene00005025	C52E12.3	sqv-7	normal	normal	normal	II-5G22	sjj_C52E12.3
WBGene00005026	ZK1307.5	sqv-8	Gro	Gro	normal	II-6L10	sjj_ZK1307.5
WBGene00005038	F44F4.7	sra-12	normal	normal	normal	II-7F23	sjj_F44F4.7
WBGene00005055	F18C5.8	sra-29	normal	normal	normal	II-5G11	sjj_F18C5.8
WBGene00005056	Y40H7A.6	sra-30	normal	normal	normal	IV-7P13	sjj_Y40H7A.7
WBGene00005057	C56C10.5	sra-31	normal	Gro	normal	II-5G21	sjj_C56C10.5
WBGene00005059	B0304.6	sra-33	Unc	normal	normal	II-3J14	sjj_B0304.6
WBGene00005082	ZK863.5	srd-4	normal	normal	normal	V-8M15	sjj_ZK863.5
WBGene00005083	T19E7.5	srd-5	Ste	normal	Gro	IV-2N24	sjj_T19E7.5
WBGene00005085	C06G8.4	srd-7	normal	normal	normal	IV-5P13	sjj_C06G8.4
WBGene00005086	B0547.4	srd-8	normal	normal	normal	IV-2N14	sjj_B0547.4
WBGene00005087	T09D3.1	srd-9	normal	normal	normal	V-4M21	sjj_T09D3.1
WBGene00005089	F53F4.9	srd-11	N/D	normal	normal	V-9A01	sjj_F53F4.9
WBGene00005091	C39H7.7	srd-13	normal	Adl	Adl	IV-2N06	sjj_C39H7.6
WBGene00005093	C04E6.10	srd-15	normal	normal	normal	V-4B13	sjj_C04E6.10
WBGene00005099	W06G6.3	srd-21	normal	normal	normal	V-11K01	sjj_W06G6.3
WBGene00005101	Y40H7A.5	srd-23	normal	normal	normal	IV-7P09	sjj_Y40H7A.5
WBGene00005103	F07C4.4	srd-25	normal	Gro	Gro	V-5F15	sjj_F07C4.4
WBGene00005104	T02B5.4	srd-26	normal	normal	normal	V-9E24	sjj_T02B5.4
WBGene00005105	T26E4.12	srd-27	normal	normal	normal	V-10M18	sjj_T26E4.12
WBGene00005108	F07C4.5	srd-30	normal	normal	normal	V-5F17	sjj_F07C4.5
WBGene00005109	F07C4.8	srd-31	Gro	normal	normal	V-5F23	sjj_F07C4.8
WBGene00005110	T19H12.5	srd-32	normal	normal	normal	V-3L16	sjj_T19H12.5
WBGene00005114	R04D3.6	srd-36	normal	normal	normal	X-6A20	sjj_R04D3.6
WBGene00005120	R04D3.7	srd-42	Unc	Unc	normal	X-6A22	sjj_R04D3.7
WBGene00005121	R04D3.9	srd-43	normal	Unc	normal	X-6C02	sjj_R04D3.9
WBGene00005122	F17A2.8	srd-44	normal	normal	normal	X-5J22	sjj_F17A2.8
WBGene00005123	F17A2.7	srd-45	normal	Gro	normal	X-5J20	sjj_F17A2.7
WBGene00005124	F17A2.10	srd-46	normal	normal	normal	X-5L02	sjj_F17A2.10
WBGene00005126	F17A2.9	srd-48	Gro	Gro	normal	X-5J24	sjj_F17A2.9
WBGene00005127	R04B5.8	srd-49	normal	normal	normal	V-7C09	sjj_R04B5.8
WBGene00005128	F15A2.4	srd-50	normal	normal	normal	X-6G22	sjj_F15A2.4
WBGene00005134	E04F6.14	srd-56	normal	Unc	normal	II-5D05	sjj_E04F6.14
WBGene00005136	E04F6.1	srd-59	normal	normal	normal	II-5B03	sjj_E04F6.1
WBGene00005140	F13A7.2	srd-63	normal	normal	normal	V-10N24	sjj_F13A7.2
WBGene00005143	Y39A3B.4	srd-66	normal	normal	normal	III-1B05	sjj_Y39A3B.4
WBGene00005144	C39B5.11	srd-67	normal	normal	normal	III-1B23	sjj_C39B5.a
WBGene00005145	F09C6.7	srd-68	normal	normal	normal	V-11E10	sjj_F09C6.7
WBGene00005147	F48F5.4	srd-70	normal	Gro	normal	V-13C05	sjj_F48F5.4
WBGene00005188	T07H8.5	srg-31	normal	Gro	normal	V-5E01	sjj_T07H8.5
WBGene00005189	T21C9.7	srg-32	normal	normal	normal	V-7G10	sjj_T21C9.7
WBGene00005190	F21F8.1	srg-33	Gro	normal	normal	V-5N08	sjj_F21F8.1
WBGene00005191	Y51A2D.12	srg-34	Gro	Gro	normal	V-12K15	sjj_Y51A2D.12
WBGene00005193	K04C1.6	srg-36	normal	normal	normal	X-6L23	sjj_K04C1.6
WBGene00005194	K04C1.1	srg-37	normal	Gro	normal	X-6L13	sjj_K04C1.1
WBGene00005197	T19C4.4	srg-40	normal	normal	normal	V-7J19	sjj_T19C4.4
WBGene00005198	T19C4.3	srg-41	Gro	normal	Gro	V-7J17	sjj_T19C4.3
WBGene00005201	F31E9.2	srg-44	Gro/Sck	normal	normal	V-11H19	sjj_F31E9.2
WBGene00005202	C51F7.2	srg-45	normal	normal	normal	V-8A24	sjj_C51F7.2
WBGene00005203	F32H5.5	srg-46	Gro	Gro	normal	V-8H04	sjj_F32H5.5
WBGene00005208	Y40H7A.8	srg-51	normal	normal	normal	IV-7P15	sjj_Y40H7A.8
WBGene00005210	T02B11.1	srg-53	normal	normal	normal	V-1D13	sjj_T02B11.1
WBGene00005212	W09D12.2	srg-55	normal	normal	Gro	V-9B24	sjj_W09D12.2
WBGene00005236	Y38A10A.3	srh-10	normal	normal	normal	V-4H01	sjj_Y38A10A.3
WBGene00005243	C50B6.5	srh-18	normal	normal	normal	V-8F04	sjj_C50B6.5
WBGene00005262	C06A8.7	srh-39	normal	normal	normal	II-5F24	sjj_C06A8.7
WBGene00005319	C46E10.10	srh-100	normal	normal	normal	II-3O04	sjj_C46E10.10
WBGene00005356	F57E7.3	srh-139	Gro	Gro	normal	V-11C23	sjj_F57E7.3
WBGene00005385	C49G7.2	srh-169	normal	normal	normal	V-3B11	sjj_C49G7.2
WBGene00005458	T19C9.3	srh-252	normal	Adl	Sck/Adl	V-11F01	sjj_T19C9.3
WBGene00005463	T06E6.6	srh-257	normal	normal	normal	V-10K23	sjj_T06E6.11
WBGene00005464	T06E6.7	srh-258	normal	normal	normal	V-10K15	sjj_T06E6.7
WBGene00005486	F11A5.1	srh-281	normal	normal	normal	V-10F10	sjj_F11A5.1
WBGene00005488	C47A10.2	srh-283	normal	Sck/Gro	normal	V-11J06	sjj_C47A10.2
WBGene00005523	T22H2.3	sri-11	Unc/Sck	Unc	Emb	I-5J12	sjj_T22H2.3
WBGene00005546	Y27F2A.7	sri-34	Unc	normal	normal	II-3A23	sjj_Y27F2A.g
WBGene00005548	F33H12.5	sri-36	normal	Unc	Egl	II-2J21	sjj_F33H12.5
WBGene00005549	D2062.2	sri-37	Gro	Gro	normal	II-2L03	sjj_D2062.2
WBGene00005552	Y27F2A.3	sri-40	Unc	Unc	normal	II-3C01	sjj_Y27F2A.h
WBGene00005554	T10D4.9	sri-42	normal	normal	normal	II-3A05	sjj_T10D4.9
WBGene00005555	T10D4.10	sri-43	Gro	normal	normal	II-3A07	sjj_T10D4.10
WBGene00005559	F22E5.4	sri-47	Unc	Sck	N/D	II-2N05	sjj_F22E5.4
WBGene00005563	ZC239.8	sri-51	normal	Unc	normal	II-3C21	sjj_ZC239.8
WBGene00005565	ZC239.10	sri-53	Gro	normal	normal	II-3E01	sjj_ZC239.10
WBGene00005565	ZC239.10	sri-53	normal	normal	normal	II-3E03	sjj_ZC239.11
WBGene00005590	Y27F2A.2	sri-78	Unc	Unc/Sck	normal	II-3C03	sjj_Y27F2A.i
WBGene00005591	ZK829.8	srj-1	normal	normal	normal	IV-6I24	sjj_ZK829.8
WBGene00005594	F31F4.8	srj-6	normal	normal	normal	V-1I20	sjj_F31F4.8
WBGene00005601	R13D7.3	srj-13	normal	normal	normal	V-5G24	sjj_R13D7.3
WBGene00005602	C03G6.3	srj-14	normal	normal	normal	V-5E06	sjj_C03G6.3
WBGene00005607	Y45G12C.14	srj-19	normal	Gro	normal	V-2I14	sjj_Y45G12C.14
WBGene00005608	Y45G12C.15	srj-20	Gro/Bmd	Sck	Sck	V-2I16	sjj_Y45G12C.15
WBGene00005609	F28H7.11	srj-21	normal	Gro	normal	V-7M02	sjj_F28H7.11
WBGene00005610	F28H7.1	srj-22	normal	normal	normal	V-7K08	sjj_F28H7.1
WBGene00005617	F07G11.5	srj-32	normal	normal	normal	V-5C02	sjj_F07G11.5
WBGene00005618	T07C12.1	srj-33	normal	normal	normal	V-6N08	sjj_T07C12.1
WBGene00005621	F48G7.1	srj-37	Gro	Unc	normal	V-1G04	sjj_F48G7.1
WBGene00005622	T02B11.5	srj-38	normal	normal	normal	V-1D21	sjj_T02B11.5
WBGene00005623	F38H12.1	srj-39	normal	normal	normal	V-3D17	sjj_F38H12.1
WBGene00005633	F37B4.11	srj-54	normal	normal	normal	V-2J11	sjj_F37B4.11
WBGene00005634	Y45G12A.1	srj-55	normal	normal	normal	V-2H13	sjj_Y45G12A.1
WBGene00005635	T03D3.14	srj-57	normal	normal	normal	V-2H11	sjj_T03D3.14
WBGene00005643	C05E4.1	srp-2	normal	Gro	normal	V-1M06	sjj_C05E4.1
WBGene00005659	C13D9.3	srr-8	normal	normal	normal	V-4A17	sjj_C13D9.3
WBGene00005691	C38C3.1	sru-28	Gro	Gro	normal	V-1P03	sjj_C38C3.1
WBGene00005715	F15E6.7	srv-4	Ste	Ste	Ste	IV-2O17	sjj_F15E6.7
WBGene00005716	F48D6.2	srv-5	normal	normal	normal	X-2H07	sjj_F48D6.2
WBGene00005717	C52B9.5	srv-6	normal	normal	normal	X-2H21	sjj_C52B9.5
WBGene00005720	F53F1.8	srv-9	normal	normal	normal	V-8J06	sjj_F53F1.8
WBGene00005728	C06E7.7	srv-17	Gro	normal	Gro	IV-3C09	sjj_C06E7.7
WBGene00005740	T13A10.6	srv-29	Ste	normal	Ste	IV-3M19	sjj_T13A10.6
WBGene00005741	T13A10.7	srv-30	normal	normal	normal	IV-3M21	sjj_T13A10.7
WBGene00005742	T13A10.9	srv-31	Ste	normal	normal	IV-3M23	sjj_T13A10.8
WBGene00005742	T13A10.9	srv-31	normal	Ste	Ste	IV-3O01	sjj_T13A10.9
WBGene00005743	T13A10.12	srv-32	Gro	Gro	normal	IV-3O07	sjj_T13A10.12
WBGene00005744	T13A10.13	ops-1	normal	normal	normal	IV-3O09	sjj_T13A10.13
WBGene00005745	F13A7.3	srv-34	normal	normal	normal	V-10P02	sjj_F13A7.3
WBGene00005812	Y38H6C.2	srw-65	Gro	normal	Gro	V-13E01	sjj_Y38H6C.2
WBGene00005834	F57G8.4	srw-87	normal	normal	normal	V-10N02	sjj_F57G8.4
WBGene00005893	R03H4.2	srx-2	normal	Gro	normal	V-6I06	sjj_R03H4.2
WBGene00005894	R03H4.3	srx-3	normal	normal	normal	V-6I08	sjj_R03H4.3
WBGene00005895	Y49C4A.5	srx-4	normal	normal	Adl	V-13I22	sjj_Y49C4A_70.b
WBGene00005897	F07G11.8	srx-6	Gro	normal	normal	V-5C06	sjj_F07G11.8
WBGene00005898	C14C6.1	srx-7	normal	normal	normal	V-1A20	sjj_C14C6.1
WBGene00005899	C14C6.9	srx-8	normal	normal	normal	V-1C12	sjj_C14C6.9
WBGene00005900	R13D7.6	srx-9	Gro	Gro	normal	V-5I04	sjj_R13D7.6
WBGene00005901	R10D12.4	srx-10	normal	normal	normal	V-9O01	sjj_R10D12.4
WBGene00005907	T07H8.1	srx-16	normal	normal	normal	V-5C17	sjj_T07H8.1
WBGene00005909	C47A10.8	srx-18	normal	Gro	normal	V-11J16	sjj_C47A10.8
WBGene00005910	T05A12.1	srx-19	Adl	normal	Adl	IV-3I24	sjj_T05A12.1
WBGene00005911	R13H7.1	srx-20	normal	normal	normal	IV-3I20	sjj_R13H7.1
WBGene00005912	F31F4.4	srx-21	normal	normal	normal	V-1I12	sjj_F31F4.4
WBGene00005913	F31F4.3	srx-22	Gro	normal	normal	V-1I10	sjj_F31F4.3
WBGene00005915	C24B9.16	srx-24	normal	Gro	normal	V-2B09	sjj_C24B9.13
WBGene00005920	K06B4.9	srx-29	Gro	normal	Gro	V-10G10	sjj_K06B4.9
WBGene00005924	T01C4.3	srx-33	normal	normal	normal	V-5I17	sjj_T01C4.3
WBGene00005925	T01C4.4	srx-34	normal	Gro	normal	V-5I19	sjj_T01C4.4
WBGene00005926	T01C4.5	srx-35	Gro	Gro	normal	V-5I21	sjj_T01C4.5
WBGene00005929	C03A7.5	srx-38	normal	normal	normal	V-4G19	sjj_C03A7.5
WBGene00005930	C03A7.6	srx-39	normal	normal	normal	V-4G21	sjj_C03A7.6
WBGene00005935	T10C6.4	srx-44	normal	normal	normal	V-10L13	sjj_T10C6.4
WBGene00005937	E02C12.2	srx-46	normal	normal	normal	V-6H13	sjj_E02C12.2
WBGene00005938	E02C12.3	srx-47	normal	normal	normal	V-6H15	sjj_E02C12.3
WBGene00005942	T10H4.9	srx-51	normal	Gro/Emb	Bmd	V-10C21	sjj_T10H4.9
WBGene00005945	Y102A5C.22	srx-54	Gro	Gro	normal	V-11I06	sjj_Y102A5C.22
WBGene00005947	C03G6.2	srx-56	Gro	Unc	normal	V-5E04	sjj_C03G6.2
WBGene00005949	C29F3.6	srx-58	Gro/Sck	normal	normal	V-10G21	sjj_C29F3.6
WBGene00005950	T07H8.3	srx-59	normal	normal	normal	V-5C21	sjj_T07H8.3
WBGene00005954	K07C6.6	srx-63	normal	normal	normal	V-3K06	sjj_K07C6.6
WBGene00005956	K07C6.8	srx-65	normal	normal	normal	V-3K10	sjj_K07C6.8
WBGene00005959	K07C6.11	srx-68	normal	normal	normal	V-3K16	sjj_K07C6.11
WBGene00005964	F41F3.7	srx-73	normal	normal	normal	V-3D16	sjj_F41F3.7
WBGene00005965	F41F3.6	srx-74	normal	normal	normal	V-3D14	sjj_F41F3.6
WBGene00005979	F43A11.1	srx-88	normal	normal	normal	V-7J20	sjj_F43A11.1
WBGene00005983	F10G2.6	srx-92	normal	normal	normal	V-5C18	sjj_F10G2.6
WBGene00005986	F41G3.11	srx-95	normal	normal	normal	II-5O19	sjj_F41G3.11
WBGene00006003	T24E12.8	srx-112	normal	normal	normal	II-3B11	sjj_T24E12.8
WBGene00006005	F07F6.9	srx-114	Gro	normal	normal	II-4K18	sjj_F07F6.2
WBGene00006024	F09F3.4	srx-133	Gro	Gro	normal	V-9I13	sjj_F09F3.4
WBGene00006027	F09F3.12	srx-136	Gro	Unc	normal	V-9K03	sjj_F09F3.12
WBGene00006061	F30A10.5	stl-1	Unc	Gro	Let/Unc	I-4N23	sjj_F30A10.5
WBGene00006069	C42D4.5	str-1	Sck	Ste	Ste	IV-3F15	sjj_C42D4.5
WBGene00006072	C50B6.10	str-4	normal	normal	normal	V-8F14	sjj_C50B6.10
WBGene00006076	T23D5.11	str-8	normal	Gro	normal	V-10K06	sjj_T23D5.11
WBGene00006078	R03G8.5	str-10	normal	normal	normal	X-6K21	sjj_R03G8.5
WBGene00006081	C24B9.8	str-13	normal	normal	normal	V-2O24	sjj_C24B9.8
WBGene00006082	T08G3.2	str-14	Sck/Gro	Sck/Gro	normal	V-11A23	sjj_T08G3.2
WBGene00006084	Y73C8A.1	str-16	normal	normal	normal	V-2J18	sjj_K08D9.1
WBGene00006096	T27C4.3	str-30	normal	normal	normal	V-3C12	sjj_T27C4.3
WBGene00006098	T19H12.7	str-32	normal	normal	normal	V-3L20	sjj_T19H12.7
WBGene00006102	C50B6.12	str-37	normal	Gro	normal	V-8F18	sjj_C50B6.12
WBGene00006103	T23D5.2	str-38	Adl	normal	Sck	V-10I16	sjj_T23D5.2
WBGene00006104	F37B4.12	str-39	normal	normal	normal	V-2J13	sjj_F37B4.12
WBGene00006105	C50H11.12	str-40	Sck	normal	normal	V-2D12	sjj_C50H11.12
WBGene00006111	C31B8.6	str-46	normal	normal	normal	V-2L01	sjj_C31B8.6
WBGene00006120	F26D2.7	str-55	normal	Gro	normal	V-11A03	sjj_F26D2.7
WBGene00006124	T06C12.1	str-60	normal	normal	Gro	V-10B11	sjj_T06C12.1
WBGene00006125	F14F8.1	str-61	normal	normal	normal	V-11K21	sjj_F14F8.1
WBGene00006126	C17B7.1	str-63	normal	normal	normal	V-3A05	sjj_C17B7.1
WBGene00006127	T28A11.1	str-64	normal	normal	normal	V-2L08	sjj_T28A11.1
WBGene00006128	Y73C8C.5	str-66	normal	normal	normal	V-2F08	sjj_Y73C8C.5
WBGene00006130	Y73C8C.6	str-68	normal	normal	normal	V-2F10	sjj_Y73C8C.6
WBGene00006136	C01B4.10	str-76	normal	normal	normal	V-2G10	sjj_C01B4.10
WBGene00006136	C01B4.10	str-76	normal	normal	normal	V-2O23	sjj_Y19D10A.b
WBGene00006143	F59E11.13	str-84	Gro	Gro	normal	V-6G20	sjj_F59E11.13
WBGene00006145	F59E11.14	str-86	normal	Gro	Gro	V-6G22	sjj_F59E11.14
WBGene00006146	F59E11.16	str-87	normal	Gro	normal	V-6I02	sjj_F59E11.16
WBGene00006150	F59A1.3	str-92	normal	normal	normal	V-11F12	sjj_F59A1.3
WBGene00006152	F07C3.8	str-94	normal	normal	normal	V-6D13	sjj_F07C3.8
WBGene00006155	F10A3.6	str-99	normal	normal	normal	V-10D06	sjj_F10A3.6
WBGene00006156	Y6E2A.2	str-101	normal	normal	normal	V-10G22	sjj_Y6E2A.2
WBGene00006159	K05D4.2	str-106	normal	normal	normal	V-10D22	sjj_K05D4.2
WBGene00006160	F10A3.13	str-108	normal	normal	normal	V-10D18	sjj_F10A3.13
WBGene00006161	F10A3.5	str-109	Gro	normal	Gro	V-10D04	sjj_F10A3.5
WBGene00006163	F10D2.4	str-112	normal	normal	normal	V-5K07	sjj_F10D2.4
WBGene00006164	Y39H10B.1	str-113	normal	normal	normal	V-3A22	sjj_Y39H10B.1
WBGene00006165	F59B1.1	str-114	normal	normal	normal	V-3A04	sjj_F59B1.1
WBGene00006169	F57A8.3	str-118	normal	normal	normal	V-7A11	sjj_F57A8.3
WBGene00006174	T22H6.4	str-123	normal	normal	normal	X-6E15	sjj_T22H6.4
WBGene00006178	F58G4.5	str-129	normal	normal	normal	V-5H02	sjj_F58G4.5
WBGene00006179	C09H5.9	str-130	normal	normal	normal	V-5F16	sjj_C09H5.9
WBGene00006180	C09H5.6	str-131	normal	normal	normal	V-5F10	sjj_C09H5.6
WBGene00006182	C05E4.6	str-134	normal	normal	normal	V-1M16	sjj_C05E4.6
WBGene00006186	ZC513.9	str-139	normal	normal	normal	V-5D18	sjj_ZC513.9
WBGene00006190	C09H5.4	str-143	Sck	Unc	normal	V-5F06	sjj_C09H5.4
WBGene00006191	C09H5.5	str-144	Gro	normal	normal	V-5F08	sjj_C09H5.5
WBGene00006192	F58G4.7	str-145	normal	Gro	normal	V-5H06	sjj_F58G4.7
WBGene00006195	M01D1.1	str-148	normal	normal	normal	II-1N09	sjj_M01D1.1
WBGene00006197	T03E6.4	str-150	normal	normal	normal	V-11I01	sjj_T03E6.4
WBGene00006198	T03E6.1	str-151	normal	normal	normal	V-11G19	sjj_T03E6.1
WBGene00006199	Y9C9A.7	str-153	normal	Gro	normal	IV-8P24	sjj_Y9C9A_54.d
WBGene00006200	Y45G12C.12	str-154	normal	normal	normal	V-2E02	sjj_F56A4.e
WBGene00006200	Y45G12C.12	str-154	normal	normal	normal	V-2E08	sjj_F56A4.h
WBGene00006201	Y9C9A.10	str-155	normal	normal	Sck	IV-8P14	sjj_Y9C9A_53.b
WBGene00006203	Y9C9A.9	str-158	normal	normal	normal	IV-8P16	sjj_Y9C9A_53.c
WBGene00006205	ZK697.10	str-160	Unc	Unc	normal	V-1J22	sjj_ZK697.10
WBGene00006211	T08B6.6	str-166	Adl	Emb	normal	IV-2F03	sjj_T08B6.1
WBGene00006215	T01G5.5	str-171	normal	normal	normal	V-9L10	sjj_T01G5.5
WBGene00006216	Y17G9A.5 †	str-172	Emb	normal	normal	IV-2D17	sjj_Y17G9A.d
WBGene00006218	Y17G9A.7	str-174	Ste	Ste	Emb	IV-2D11	sjj_Y17G9A.a
WBGene00006224	T10H9.6	str-180	normal	normal	normal	V-4J18	sjj_T10H9.6
WBGene00006225	R11D1.6	str-181	normal	normal	normal	V-8O24	sjj_R11D1.6
WBGene00006226	C12D8.12	str-182	normal	normal	normal	V-7I21	sjj_C12D8.12
WBGene00006229	F26D10.8	str-187	normal	normal	normal	IV-8O23	sjj_F26D10.8
WBGene00006230	F40F9.4	str-188	Gro	normal	Gro	V-6D22	sjj_F40F9.4
WBGene00006231	C18B10.7	str-190	Gro	normal	normal	V-5M20	sjj_C18B10.7
WBGene00006240	F26G5.4	str-207	normal	normal	normal	V-4A01	sjj_F26G5.4
WBGene00006242	F26G5.5	str-209	normal	normal	normal	V-4A03	sjj_F26G5.5
WBGene00006249	Y102A5C.28	str-217	Gro	normal	normal	V-11I18	sjj_Y102A5C.28
WBGene00006251	C42D4.9	str-220	Ste	Ste	normal	IV-3F21	sjj_C42D4.9
WBGene00006273	W09D6.3	str-246	normal	normal	normal	III-5J12	sjj_W09D6.3
WBGene00006282	T01G6.9	str-256	normal	normal	normal	V-1O09	sjj_T01G6.9
WBGene00006283	C01B4.1	str-257	Unc	normal	normal	V-2C06	sjj_Y19D10A.q
WBGene00006283	C01B4.1	str-257	normal	Gro	normal	V-2E16	sjj_C01B4.1
WBGene00006284	C01B4.3	str-258	Gro	normal	normal	V-2C04	sjj_Y19D10A.p
WBGene00006284	C01B4.3	str-258	normal	Gro	normal	V-2E20	sjj_C01B4.3
WBGene00006285	C18B10.10	str-259	Gro	Gro	normal	V-5L22	sjj_C18B10.10
WBGene00006287	W09D6.2 †	str-261	Emb	normal	normal	III-5J10	sjj_W09D6.2
WBGene00006288	C05E4.13	str-262	normal	normal	normal	V-1O06	sjj_C05E4.13
WBGene00006308	K09C4.8	sul-1	normal	normal	normal	X-2M19	sjj_K09C4.8
WBGene00006310	C54D2.4	sul-3	normal	Gro	normal	X-4E15	sjj_C54D2.4
WBGene00006318	F34D6.3	sup-9	normal	normal	normal	II-2P11	sjj_F34D6.3
WBGene00006319	R09G11.1	sup-10	normal	normal	normal	X-7H16	sjj_R09G11.1
WBGene00006363	F35D2.5	syd-1	normal	normal	normal	II-5P11	sjj_F35D2.5
WBGene00006412	C40C9.5	nlg-1	normal	normal	normal	X-6M16	sjj_C40C9.5
WBGene00006419	R02C2.3	oac-39	normal	normal	normal	V-1E21	sjj_R02C2.3
WBGene00006452	R148.6	heh-1	normal	Gro/Sck	Gro	III-1P05	sjj_R148.6
WBGene00006456	F46F11.3	tag-83	normal	normal	normal	I-2F23	sjj_F46F11.3
WBGene00006459	H02I12.3	tag-89	normal	normal	normal	IV-6G13	sjj_H02I12.3
WBGene00006472	F08F1.7	tag-123	normal	normal	normal	X-4G02	sjj_F08F1.7
WBGene00006477	ZK721.1	chup-1	normal	normal	normal	X-4B03	sjj_R04E5.6
WBGene00006477	ZK721.1	chup-1	normal	normal	normal	X-4O14	sjj_ZK721.1
WBGene00006483	F42A9.1	dgk-4	normal	Gro	normal	IV-4K04	sjj_F42A9.9
WBGene00006487	C30H6.2	tag-141	normal	normal	normal	IV-8E12	sjj_C30H6.2
WBGene00006488	F56D6.6		Ste	normal	Gro	IV-2A11	sjj_F56D6.6
WBGene00006490	F36H1.2	kdin-1	Adl	Gro	Gro	IV-5H20	sjj_F36H1.2
WBGene00006498	R13F6.4	ten-1	normal	Ste	normal	III-3H09	sjj_F28F5.1
WBGene00006520	D2013.10	tag-175	Unc	Gro	normal	II-6N09	sjj_D2013.10
WBGene00006541	H13N06.6	tbh-1	Gro	Gro	normal	X-7K05	sjj_H13N06.6
WBGene00006543	F21H11.3	tbx-2	Ste	Gro	Sck	III-2N13	sjj_F21H11.3
WBGene00006570	F39G3.8	tig-2	normal	normal	normal	V-3H02	sjj_F39G3.8
WBGene00006576	C38C10.1	tkr-1	normal	normal	Sck	III-5A21	sjj_C38C10.1
WBGene00006590	ZC395.3	toc-1	Ste	Ste	Ste	III-2D02	sjj_ZC395.3
WBGene00006591	T24A11.3	toh-1	normal	normal	normal	III-1L12	sjj_T24A11.3
WBGene00006591	T24A11.3	toh-1	Gro	Gro	normal	III-1L14	sjj_T24A11.4
WBGene00006592	R151.5	dpy-31	normal	Gro	Gro	III-3H22	sjj_R151.5
WBGene00006598	Y37A1B.13	tor-2	normal	Unc	normal	IV-7K20	sjj_Y37A1B.13
WBGene00006603	F19H8.1	tps-2	Sck/lon	normal	Sck/lon	II-9A02	sjj_F19H8.2
WBGene00006603	F19H8.1	tps-2	Gro/Unc	Gro/Unc	normal	II-9A04	sjj_F19H8.3
WBGene00006603	F19H8.1	tps-2	normal	Gro	normal	II-9O23	sjj_F19H8.1
WBGene00006605	C15F1.3	tra-2	Gro	Gro	normal	II-5G12	sjj_C15F1.f
WBGene00006610	F15A2.2	tre-4	Gro	Gro	normal	X-6G18	sjj_F15A2.2
WBGene00006611	C23H3.7	tre-5	normal	Unc	normal	II-1C21	sjj_C23H3.7
WBGene00006619	ZK546.15	try-1	Emb/Gro	Sck/Gro	Sck/Gro	II-4K09	sjj_ZK546.15
WBGene00006620	C07G1.1	svh-1	Gro	Gro	normal	IV-4K11	sjj_C07G1.2
WBGene00006620	C07G1.1	svh-1	normal	normal	normal	IV-4K19	sjj_C07G1.6
WBGene00006621	C43G2.5	try-3	Adl	normal	normal	IV-3A10	sjj_C43G2.5
WBGene00006624	F48A9.3	try-6	Unc	Unc	Unc	I-3O13	sjj_F48A9.3
WBGene00006628	C02F5.11	tsp-2	normal	normal	normal	III-4I20	sjj_C02F5.5
WBGene00006628	C02F5.11	tsp-2	normal	normal	normal	III-4K02	sjj_C02F5.8
WBGene00006629	Y39E4B.4	tsp-3	normal	Gro	normal	III-6D17	sjj_Y39E4B.4
WBGene00006631	Y45F10B.1	tsp-5	normal	normal	normal	IV-7O05	sjj_Y45F10B.1
WBGene00006635	C25G6.2 †	tsp-9	normal	Emb	normal	X-1G20	sjj_C25G6.2
WBGene00006636	T14B4.4	tsp-10	normal	Unc	normal	II-5M17	sjj_T14B4.4
WBGene00006637	B0563.2	tsp-11	normal	normal	normal	X-4J07	sjj_B0563.2
WBGene00006660	B0334.2	twk-5	Sck	normal	normal	II-7H14	sjj_B0334.2
WBGene00006662	F22B7.7	twk-7	normal	normal	normal	III-4J13	sjj_F22B7.7
WBGene00006662	F22B7.7	twk-7	normal	Gro	normal	III-4J15	sjj_F22B7.8
WBGene00006665	K04A8.4	twk-10	normal	normal	normal	V-4F16	sjj_K04A8.4
WBGene00006667	F29F11.4	twk-12	normal	normal	normal	V-7I16	sjj_F29F11.4
WBGene00006672	C24A3.6	twk-18	normal	normal	normal	X-4F09	sjj_C24A3.5
WBGene00006672	C24A3.6	twk-18	normal	normal	normal	X-4F11	sjj_C24A3.6
WBGene00006681	F46A9.3	twk-29	normal	Unc	Egl	I-4N07	sjj_F46A9.3
WBGene00006682	F36A2.4	twk-30	normal	normal	Gro	I-4I18	sjj_F36A2.4
WBGene00006684	F53C11.6	twk-32	Gro	Gro	normal	V-9G09	sjj_F53C11.6
WBGene00006712	B0403.2	ubc-17	Gro	normal	normal	X-3P15	sjj_B0403.2
WBGene00006746	F41C6.1	unc-6	normal	normal	normal	X-3L09	sjj_F41C6.1
WBGene00006757	F27D9.1	unc-18	normal	normal	normal	X-3P18	sjj_F27D9.1
WBGene00006765	T08G11.5 †	unc-29	normal	Unc	Emb/Gro	I-4M14	sjj_T08G11.5
WBGene00006772	C50C3.9	unc-36	normal	normal	normal	III-4G16	sjj_C50C3.9
WBGene00006772	C50C3.9	unc-36	normal	Ste	Ste	III-4G18	sjj_C50C3.10
WBGene00006772	C50C3.9	unc-36	normal	normal	normal	III-4G20	sjj_C50C3.11
WBGene00006774	F21F3.5	unc-38	normal	Gro	Gro	I-2M15	sjj_F21F3.5
WBGene00006776	T19B4.7	unc-40	normal	Let/Gro	Sck	I-2O08	sjj_T19B4.7
WBGene00006782	C04F5.3	unc-46	normal	normal	normal	V-4E07	sjj_C04F5.3
WBGene00006784	T21C12.1	unc-49	normal	normal	normal	III-5J21	sjj_T21C12.1
WBGene00006787	ZC101.2 †	unc-52	Unc	Lvl	Lvl	II-9A20	sjj_ZC101.2
WBGene00006797	Y110A7A.3	unc-63	Unc	Unc/Sck	Gro	I-2E22	sjj_Y110A7A.r
WBGene00006804	Y37D8A.13	unc-71	Adl/Sck	Sck	Adl/Sck	III-6O08	sjj_Y37D8A.13
WBGene00006814	B0496.3	unc-82	normal	Ste	normal	IV-3P13	sjj_B0496.4
WBGene00006818	C30A5.7	unc-86	Gro	normal	normal	III-4I08	sjj_C30A5.7
WBGene00006852	C53D6.2	unc-129	Unc	Unc	normal	IV-4H23	sjj_C53D6.2
WBGene00006864	F56B6.5	npr-16	normal	normal	normal	X-2E06	sjj_F56B6.5
WBGene00006868	M03A1.1	vab-1	normal	Gro/Emb	Gro/Sck	II-3J20	sjj_M03A1.1
WBGene00006869	Y37E11AR.6	vab-2	normal	normal	normal	IV-8K06	sjj_Y37E11A_93.a
WBGene00006869	Y37E11AR.6	vab-2	normal	normal	normal	IV-8K22	sjj_Y37E11A_93.i
WBGene00006886	F11C7.3	vap-1	normal	Gro	normal	X-7F16	sjj_F11C7.3
WBGene00006893	F10E7.4	spon-1	Sck	Sck	Sck	II-5M12	sjj_F10E7.4
WBGene00006894	T17A3.1	ver-1	normal	normal	Gro	III-1E09	sjj_T17A3.1
WBGene00006896	F59F3.1	ver-3	normal	normal	normal	X-5E14	sjj_F59F3.1
WBGene00006897	F59F3.5	ver-4	normal	normal	normal	X-5E20	sjj_F59F3.5
WBGene00006923	F08B1.1	vhp-1	Unc	Unc	normal	II-4G06	sjj_F08B1.1
WBGene00006925	K09F5.2	vit-1	normal	Gro	normal	X-4A17	sjj_K09F5.2
WBGene00006927	F59D8.1	vit-3	Gro	normal	normal	X-2C22	sjj_F56B6.1
WBGene00006927	F59D8.1	vit-3	Gro	Gro	normal	X-2E14	sjj_F59D8.c
WBGene00006927	F59D8.1	vit-3	normal	normal	normal	X-2E20	sjj_F59D8.f
WBGene00006927	F59D8.1	vit-3	normal	normal	normal	X-2G02	sjj_T27A10.4
WBGene00006942	F41D9.3	wrk-1	normal	normal	normal	X-4E10	sjj_F41D9.3
WBGene00006948	F52E4.6	wrt-2	normal	normal	normal	X-2G19	sjj_F52E4.6
WBGene00006950	ZK678.5	wrt-4	normal	normal	normal	X-7O15	sjj_ZK678.5
WBGene00006951	W03D2.5	wrt-5	Adl	Ste	normal	IV-2E05	sjj_W03D2.5
WBGene00006953	ZK1037.10	wrt-7	normal	normal	normal	V-10G05	sjj_ZK1037.10
WBGene00006955	B0344.2	wrt-9	Gro	normal	normal	X-1D03	sjj_B0344.2
WBGene00006956	ZK1290.8	wrt-10	normal	normal	normal	II-5N17	sjj_ZK1290.8
WBGene00006975	F54F2.2	zfp-1	Sma	Sma	Sck	III-4P19	sjj_F54F2.3
WBGene00006975	F54F2.2	zfp-1	normal	normal	normal	III-4P21	sjj_F54F2.4
WBGene00006978	K10C3.3 †	zig-1	Unc	Vab	Unc/Emb	I-4N08	sjj_K10C3.3
WBGene00006979	F42F12.2	zig-2	normal	normal	normal	X-5L12	sjj_F42F12.2
WBGene00006980	C14F5.2	zig-3	Sck	Bmd	Sck	X-4G13	sjj_C14F5.2
WBGene00006981	C09C7.1	zig-4	normal	Gro	normal	X-4G09	sjj_C09C7.1
WBGene00006982	Y48A6A.1	zig-5	normal	normal	normal	III-5F18	sjj_Y48A6A.1
WBGene00006987	EGAP1.3	zmp-1	normal	normal	normal	III-3I03	sjj_C28H8.1
WBGene00007006	C10C6.2	npr-3	Gro	Gro	normal	IV-6I19	sjj_C10C6.2
WBGene00007041	T24F1.6	tag-180	Gro	Gro	normal	II-7B20	sjj_T24F1.6
WBGene00007055	F41E6.6	tag-196	Unc	Unc	normal	V-6K19	sjj_F41E6.6
WBGene00007068	cTel55X.1		normal	normal	normal	X-7L20	sjj_6R55.1
WBGene00007081	AH6.3		normal	normal	normal	II-6F10	sjj_AH6.3
WBGene00007083	AH10.2		normal	Gro	Bmd	V-9E10	sjj_AH10.2
WBGene00007089	B0001.4		normal	normal	normal	IV-6O18	sjj_B0001.4
WBGene00007097	B0024.4		normal	normal	Gro	V-7K17	sjj_B0024.4
WBGene00007103	B0024.14	crm-1	normal	Gro	normal	V-7M11	sjj_B0024.14
WBGene00007116	B0198.3		normal	Gro	normal	X-5B22	sjj_B0198.3
WBGene00007123	B0250.6	srbc-79	normal	normal	normal	V-13C15	sjj_B0250.6
WBGene00007139	B0285.7	mnp-1	Emb/Gro	Sck/Emb	Sck/Emb	III-2M09	sjj_B0285.7
WBGene00007142	B0334.1	ttr-18	normal	normal	normal	II-7H12	sjj_B0334.1
WBGene00007145	B0334.5		Unc	normal	normal	II-7H20	sjj_B0334.5
WBGene00007152	B0365.5	clec-225	normal	normal	normal	V-8P15	sjj_B0365.5
WBGene00007153	B0365.6	clec-41	normal	normal	normal	V-8P17	sjj_B0365.6
WBGene00007156	B0379.2		normal	Unc	Sck	I-5E07	sjj_B0379.2
WBGene00007178	B0457.2		normal	normal	normal	II-6O06	sjj_B0457.2
WBGene00007182	B0462.3	fbxb-119	normal	normal	normal	V-12E09	sjj_B0462.3
WBGene00007191	B0491.4	lgc-20	Gro	Gro	normal	II-7D04	sjj_B0491.4
WBGene00007197	B0513.5		normal	normal	normal	IV-7G24	sjj_B0513.5
WBGene00007212	BE10.4		Ste	normal	Ste/Adl	III-6M06	sjj_BE10.4
WBGene00007225	C01G6.3		Gro	Gro	normal	II-6L01	sjj_C01G6.3
WBGene00007229	C01G6.9		normal	normal	normal	II-6L13	sjj_C01G6.9
WBGene00007233	C01G10.6		normal	normal	normal	V-9J04	sjj_C01G10.6
WBGene00007254	C01H6.4		Sck	Unc/Sck	Emb	I-3F09	sjj_C01H6.4
WBGene00007261	C02C6.3	lron-3	normal	normal	normal	X-7K13	sjj_C02C6.3
WBGene00007274	C03C11.1		Sck	Lvl	Lvl	I-5C07	sjj_C03C11.1
WBGene00007279	C03E10.1		normal	normal	normal	V-7N13	sjj_C03E10.1
WBGene00007291	C04B4.3	lips-2	normal	normal	normal	X-5H16	sjj_C04B4.3
WBGene00007301	C04F12.7		normal	Emb/Gro	normal	I-4H18	sjj_C04F12.7
WBGene00007304	C04G2.1	ttr-39	normal	normal	normal	IV-5C18	sjj_C04G2.1
WBGene00007313	C04H5.2	clec-147	normal	normal	normal	IV-5G06	sjj_C04H5.2
WBGene00007314	C04H5.3	gcy-29	normal	normal	normal	IV-5G08	sjj_C04H5.3
WBGene00007314	C04H5.3	gcy-29	normal	Gro	normal	IV-5G10	sjj_C04H5.4
WBGene00007319	C05B5.1		normal	Gro	normal	III-5I12	sjj_C05B5.1
WBGene00007320	C05B5.2		normal	Adl	normal	III-5I14	sjj_C05B5.2
WBGene00007321	C05B5.4		normal	normal	normal	III-5I18	sjj_C05B5.4
WBGene00007325	C05C9.1		normal	Gro	normal	X-5I14	sjj_C05C9.1
WBGene00007331	C05C10.4	pho-11	normal	normal	normal	II-7E21	sjj_C05C10.4
WBGene00007340	C05D12.2		normal	Gro/Unc	normal	II-7D22	sjj_C05D12.2
WBGene00007343	C05E7.1		normal	normal	normal	X-6G21	sjj_C05E7.1
WBGene00007345	C05E7.3		normal	normal	normal	X-6I01	sjj_C05E7.3
WBGene00007353	C06A1.2		normal	Gro	normal	II-7K04	sjj_C06A1.2
WBGene00007356	C06A1.6		normal	normal	normal	II-7K12	sjj_C06A1.6
WBGene00007358	C06A12.5	lact-6	normal	normal	normal	IV-8G24	sjj_C06A12.5
WBGene00007360	C06B3.1		normal	normal	normal	V-9K21	sjj_C06B3.1
WBGene00007361	C06B3.2	oac-3	normal	normal	normal	V-9K23	sjj_C06B3.2
WBGene00007363	C06B3.4	stdh-1	normal	normal	normal	V-9M03	sjj_C06B3.4
WBGene00007368	C06B8.2		Gro	normal	Gro	V-10O09	sjj_C06B8.2
WBGene00007370	C06B8.4	str-264	normal	normal	Gro	V-10O13	sjj_C06B8.4
WBGene00007372	C06B8.7		normal	normal	normal	V-10O19	sjj_C06B8.7
WBGene00007375	C06C3.4		normal	normal	normal	II-6N21	sjj_C06C3.4
WBGene00007380	C06C6.6		normal	normal	normal	V-10L01	sjj_C06C6.6
WBGene00007383	C06C6.9		normal	normal	normal	V-10L05	sjj_C06C6.9
WBGene00007384	C06G8.1	swt-3	normal	Adl	normal	IV-5P07	sjj_C06G8.1
WBGene00007397	C07A4.2		Gro	Gro	normal	X-5A17	sjj_C07A4.2
WBGene00007399	C07A9.1	clec-162	normal	normal	normal	III-5M09	sjj_C07A9.1
WBGene00007408	C07B5.3		normal	normal	normal	X-4B16	sjj_C07B5.3
WBGene00007419	C07E3.9		Gro	normal	normal	II-7C20	sjj_C07E3.9
WBGene00007420	C07E3.10		Gro	normal	normal	II-7C22	sjj_C07E3.10
WBGene00007425	C08B6.4		normal	normal	normal	V-7C23	sjj_C08B6.4
WBGene00007427	C08B6.6		normal	normal	normal	V-7E03	sjj_C08B6.6
WBGene00007430	C08B6.10		Gro	normal	normal	V-7E11	sjj_C08B6.10
WBGene00007440	C08E8.4		Gro	Gro	normal	V-12E17	sjj_C08E8.4
WBGene00007444	C08F8.2		Gro	Gro	normal	IV-5N20	sjj_C08F8.2
WBGene00007448	C08F8.6		normal	normal	normal	IV-5P04	sjj_C08F8.6
WBGene00007452	C08F11.3		normal	normal	normal	IV-7A10	sjj_C08F11.3
WBGene00007456	C08F11.9	srz-29	normal	normal	normal	IV-7A20	sjj_C08F11.9
WBGene00007459	C08F11.12		Sck	normal	normal	IV-7C02	sjj_C08F11.12
WBGene00007462	C08H9.1		normal	Unc	normal	II-7C07	sjj_C08H9.1
WBGene00007464	C08H9.3		Gro	normal	normal	II-7C11	sjj_C08H9.3
WBGene00007466	C08H9.6	chil-2	normal	normal	normal	II-7C17	sjj_C08H9.6
WBGene00007473	C08H9.14	chil-8	normal	normal	normal	II-7E07	sjj_C08H9.14
WBGene00007479	C09F9.2		normal	normal	normal	II-9C06	sjj_C09F9.2
WBGene00007488	C09G5.2	dph-2	normal	Unc	normal	II-7O22	sjj_C09G5.3
WBGene00007505	C10C5.1		normal	normal	normal	IV-4H10	sjj_C10C5.1
WBGene00007528	C11H1.2		normal	normal	normal	X-6N15	sjj_C11H1.2
WBGene00007530	C11H1.5		Gro	Gro	normal	X-6N13	sjj_C11H1.1
WBGene00007531	C11H1.7		normal	Gro	normal	X-6P01	sjj_C11H1.7
WBGene00007535	C12D8.4	ttr-19	normal	normal	normal	V-7I07	sjj_C12D8.4
WBGene00007537,WBGene00195157	C12D8.6, C12D8.21	fipr-8,	Gro	Gro	normal	V-7I11	sjj_C12D8.6
WBGene00007552	C13C12.2		normal	normal	normal	V-8K04	sjj_C13C12.2
WBGene00007557	C14A4.6		normal	normal	normal	II-7K24	sjj_C14A4.6
WBGene00007560	C14A4.9		normal	normal	Gro	II-7M06	sjj_C14A4.9
WBGene00007562	C14A4.12		normal	normal	normal	II-7M12	sjj_C14A4.12
WBGene00007565	C14A6.1	clec-48	normal	normal	normal	V-11N18	sjj_C14A6.1
WBGene00007573	C14B1.2		Gro	Unc	normal	III-1H18	sjj_C14B1.2
WBGene00007580	C14B1.9		normal	Unc	normal	III-1J08	sjj_C14B1.9
WBGene00007591	C14H10.1		normal	normal	normal	X-5C15	sjj_C14H10.1
WBGene00007593	C14H10.3		normal	normal	normal	X-5C19	sjj_C14H10.3
WBGene00007594	C15A7.1	lgc-23	normal	normal	normal	X-5B24	sjj_C15A7.1
WBGene00007595	C15A7.2		normal	normal	normal	X-5D04	sjj_C15A7.3
WBGene00007606	C15C8.4		normal	normal	normal	V-8B17	sjj_C15C8.4
WBGene00007607	C15C8.5		normal	normal	normal	V-8B19	sjj_C15C8.5
WBGene00007630	C16C10.11	har-1	normal	normal	normal	III-2G03	sjj_C16C10.11
WBGene00007635	C16D6.2	npr-4	normal	Adl	Adl	X-5P24	sjj_C16D6.2
WBGene00007648	C17G1.1		normal	normal	normal	X-4L10	sjj_C17G1.1
WBGene00007649	C17G1.2		Gro	normal	Gro	X-4L12	sjj_C17G1.2
WBGene00007666	C18B12.4		normal	normal	normal	X-6P22	sjj_C18B12.4
WBGene00007666	C18B12.4		Emb	normal	normal	X-7N04	sjj_C18B12B.2
WBGene00007669	C18D1.2		normal	normal	normal	II-7K01	sjj_C18D1.2
WBGene00007670	C18D1.4	stg-1	Unc/Gro	Gro	normal	II-7K03	sjj_C18D1.3
WBGene00007674	C18D4.4		Gro	normal	Gro	V-11B16	sjj_C18D4.4
WBGene00007689	C18E9.9		normal	normal	normal	II-6B17	sjj_C18E9.9
WBGene00007692	C23H4.3		normal	normal	normal	X-5F20	sjj_C23H4.3
WBGene00007693	C23H4.4		normal	normal	normal	X-5F22	sjj_C23H4.4
WBGene00007693	C23H4.4		normal	normal	normal	X-5F24	sjj_C23H4.5
WBGene00007701	C24H11.4	srd-74	normal	normal	normal	III-6G09	sjj_C24H11.4
WBGene00007727	C25F9.8		normal	normal	normal	V-12F07	sjj_C25F9.8
WBGene00007729	C25G4.1	clec-185	normal	normal	normal	IV-6J17	sjj_C25G4.1
WBGene00007739	C26C6.4		Sck	Unc	Unc	I-3P19	sjj_C26C6.4
WBGene00007744	C26D10.3		normal	normal	normal	II-6I03	sjj_C26D10.3
WBGene00007746	C26D10.6		normal	normal	normal	II-6I09	sjj_C26D10.6
WBGene00007750	C26G2.1	syg-2	Sck	N/D	Sck	X-6F16	sjj_C26G2.1
WBGene00007755	C27A7.3		normal	normal	normal	V-8K19	sjj_C27A7.3
WBGene00007768	C27C7.5		Unc	Let	Adl/Sck	I-5P21	sjj_C27C7.5
WBGene00007773	C27C12.3		normal	normal	normal	X-6L04	sjj_C27C12.3
WBGene00007774	C27C12.4		Gro	normal	Gro	X-6L06	sjj_C27C12.4
WBGene00007785	C27H6.3		Gro	normal	Gro	V-6P10	sjj_C27H6.4
WBGene00007799	C29A12.4	nrx-1	normal	normal	normal	V-7O16	sjj_C29A12.5
WBGene00007805	C29F3.4	clec-231	Gro	normal	normal	V-10G17	sjj_C29F3.4
WBGene00007806	C29F3.5	clec-230	Gro	normal	normal	V-10G19	sjj_C29F3.5
WBGene00007809	C29F4.3		Gro	Gro	normal	IV-6A09	sjj_C29F4.3
WBGene00007817	C30F2.3		Gro	normal	normal	X-7G02	sjj_C30F2.3
WBGene00007818	C30F2.4		normal	normal	normal	X-7E22	sjj_C30F2.1
WBGene00007820	C30H6.1	clec-199	normal	normal	normal	IV-8E10	sjj_C30H6.1
WBGene00007822	C30H6.4	clec-202	normal	normal	normal	IV-8E16	sjj_C30H6.4
WBGene00007825	C30H6.8		normal	normal	normal	IV-8E24	sjj_C30H6.8
WBGene00007829	C31A11.1	oac-5	normal	normal	normal	V-10L02	sjj_C31A11.1
WBGene00007832	C31A11.4	srbc-82	normal	normal	normal	V-10L08	sjj_C31A11.4
WBGene00007833	C31A11.5	oac-6	normal	normal	normal	V-10L10	sjj_C31A11.5
WBGene00007834	C31A11.6	srxa-7	Gro	normal	Gro	V-10L12	sjj_C31A11.6
WBGene00007835	C31A11.7	oac-7	Gro	Sck/Gro	normal	V-10L14	sjj_C31A11.7
WBGene00007842	C31E10.1		Gro	Gro	normal	X-6F05	sjj_C31E10.1
WBGene00007844	C31E10.3	irld-24	Gro	Gro	normal	X-6F09	sjj_C31E10.3
WBGene00007846	C31E10.5		normal	normal	normal	X-6F13	sjj_C31E10.5
WBGene00007851	C31G12.2	clec-245	Gro	Gro	normal	V-11P12	sjj_C31G12.2
WBGene00007858	C31H5.7		Unc	Unc	Ste/Sck	I-4B11	sjj_C31H5.4
WBGene00007861	C32A9.1		normal	normal	Ste	X-5C23	sjj_C32A9.1
WBGene00007863	C32C4.3		Gro	Gro	normal	V-7I08	sjj_C32C4.3
WBGene00007864	C32H11.1		normal	normal	normal	IV-6H20	sjj_C32H11.1
WBGene00007867	C32H11.4		normal	normal	normal	IV-6J02	sjj_C32H11.4
WBGene00007868	C32H11.5		normal	normal	normal	IV-6J04	sjj_C32H11.5
WBGene00007869	C32H11.6		Gro	normal	normal	IV-6J06	sjj_C32H11.6
WBGene00007872	C32H11.9		Gro	normal	normal	IV-6J12	sjj_C32H11.9
WBGene00007873	C32H11.10	dod-21	normal	normal	normal	IV-6J14	sjj_C32H11.10
WBGene00007874	C32H11.11		normal	normal	normal	IV-6J10	sjj_C32H11.8
WBGene00007875	C32H11.12	dod-24	normal	normal	normal	IV-6J18	sjj_C32H11.12
WBGene00007878	C33A11.2		normal	normal	Gro/Sck	X-7G13	sjj_C33A11.2
WBGene00007881	C33A12.2	nlp-35	normal	normal	normal	IV-4L14	sjj_C33A12.2
WBGene00007882	C33A12.3		normal	normal	normal	IV-4L16	sjj_C33A12.3
WBGene00007888	C33A12.15	ttr-9	normal	normal	normal	IV-4N14	sjj_C33A12.15
WBGene00007900	C33D9.6		Unc	normal	Emb/Gro	I-1G23	sjj_T06A4.3
WBGene00007904	C33G3.4		Gro	Gro	normal	X-6H05	sjj_C33G3.4
WBGene00007915	C34C6.2		normal	normal	normal	II-6G08	sjj_C34C6.2
WBGene00007934	C34E7.4		normal	normal	normal	X-6G19	sjj_C34E7.4
WBGene00007938	C34F6.1		normal	Adl	Sck	X-5K04	sjj_C34F6.1
WBGene00007947	C35A5.3		Gro	normal	normal	V-7C12	sjj_C35A5.3
WBGene00007954	C35C5.2	gcp-2.2	normal	normal	normal	X-5D09	sjj_C35C5.2
WBGene00007955	C35C5.3		Gro	normal	normal	X-5D11	sjj_C35C5.3
WBGene00007957	C35C5.8		normal	Gro	normal	X-5D19	sjj_C35C5.7
WBGene00007957	C35C5.8		normal	normal	normal	X-5D21	sjj_C35C5.8
WBGene00007969	C36A4.9	acs-19	Gro	Gro	normal	III-1N16	sjj_C36A4.9
WBGene00007975	C36B1.8 †	gls-1	normal	Gro/Adl	Gro/Emb	I-4G12	sjj_C36B1.8
WBGene00007982	C36E8.3	pxd-1	normal	normal	normal	III-2A11	sjj_C36E8.3
WBGene00007986	C36F7.5 †		Unc	Unc/Emb	Unc/Sck	I-4B10	sjj_C36F7.5
WBGene00007990	C37A5.4	fipr-23	Unc	Unc	Sck	I-7G23	sjj_C37A5.4
WBGene00007992	C37A5.8	fipr-24	normal	normal	normal	I-7I03	sjj_C37A5.8
WBGene00007996	C38C6.3		Gro	Gro	Gro	II-9A10	sjj_C38C6.3
WBGene00007999	C38C6.6	tag-297	normal	normal	normal	II-9A16	sjj_C38C6.6
WBGene00008000	C38C10.2		normal	normal	Gro	III-5A23	sjj_C38C10.2
WBGene00008003	C38D4.1		normal	normal	normal	III-2M18	sjj_C38D4.1
WBGene00008003	C38D4.1		Gro	normal	normal	III-2M20	sjj_C38D4.2
WBGene00008019	C38H2.2		normal	normal	normal	III-5F21	sjj_C38H2.2
WBGene00008022	C39B10.2	lgc-41	normal	normal	normal	X-5I03	sjj_C39B10.2
WBGene00008027	C39E9.2	scl-5	normal	normal	normal	IV-6P06	sjj_C39E9.2
WBGene00008028	C39E9.4	scl-6	normal	normal	normal	IV-6P10	sjj_C39E9.4
WBGene00008029	C39E9.5	scl-7	normal	normal	normal	IV-6P12	sjj_C39E9.5
WBGene00008030	C39E9.6	scl-8	normal	normal	normal	IV-6P14	sjj_C39E9.6
WBGene00008031	C39E9.7		Gro	normal	normal	IV-6P16	sjj_C39E9.7
WBGene00008032	C39E9.8		normal	normal	normal	IV-6P18	sjj_C39E9.8
WBGene00008035	C39E9.12		normal	normal	normal	IV-7A01	sjj_C39E9.12
WBGene00008036	C40C9.3		normal	normal	normal	X-6M12	sjj_C40C9.3
WBGene00008040	C40H1.5	ttr-5	normal	normal	normal	III-5A09	sjj_C40H1.5
WBGene00008047	C40H5.4	lact-7	normal	normal	normal	X-5J13	sjj_D1053.4
WBGene00008047	C40H5.4	lact-7	normal	normal	normal	X-5J21	sjj_C40H5.3
WBGene00008050	C41C4.1		Gro	normal	Gro	II-5P22	sjj_C41C4.1
WBGene00008051	C41C4.3	lron-4	normal	normal	normal	II-6A01	sjj_C41C4.3
WBGene00008052	C41C4.7	ctns-1	normal	normal	normal	II-6A09	sjj_C41C4.7
WBGene00008057	C41G6.6	irld-25	normal	normal	normal	V-9P20	sjj_C41G6.6
WBGene00008073	C43F9.5		normal	normal	normal	IV-5H23	sjj_C43F9.5
WBGene00008084	C44C10.3		normal	normal	normal	X-5H15	sjj_C44C10.3
WBGene00008088	C44C10.7		normal	Gro	normal	X-5H23	sjj_C44C10.7
WBGene00008093	C44H4.1	lron-1	normal	normal	normal	X-6D18	sjj_C44H4.1
WBGene00008094	C44H4.4		normal	normal	normal	X-6D22	sjj_C44H4.3
WBGene00008100	C44H9.5		Gro	Unc	normal	V-8H01	sjj_C44H9.5
WBGene00008126	C47A10.4	sre-21	normal	normal	normal	V-11J08	sjj_C47A10.3
WBGene00008127	C47A10.5	ddo-1	normal	normal	normal	V-11J12	sjj_C47A10.5
WBGene00008148	C47E12.3		normal	normal	normal	IV-5M19	sjj_C47E12.3
WBGene00008149	C47E12.4	pyp-1	Ste/Pvl	Ste	Ste	IV-5M21	sjj_C47E12.4
WBGene00008153	C47E12.10		Gro	normal	normal	IV-5O09	sjj_C47E12.10
WBGene00008159	C47F8.3		Gro	Gro	normal	I-6M19	sjj_C47F8.3
WBGene00008161	C47F8.5		Gro	normal	normal	I-6M23	sjj_C47F8.5
WBGene00008162	C47F8.6		normal	Unc	normal	I-6O01	sjj_C47F8.6
WBGene00008163	C47F8.7		normal	normal	normal	I-6O03	sjj_C47F8.7
WBGene00008165	C47G2.4		normal	normal	normal	II-7B06	sjj_C47G2.4
WBGene00008170	C48B4.7		Sck	normal	normal	III-5I17	sjj_C48B4.7
WBGene00008175	C48B4.12		normal	normal	normal	III-5K03	sjj_C48B4.12a
WBGene00008186	C49A1.3	best-11	Sck	Gro/Sck	normal	I-7I21	sjj_C49A1.3
WBGene00008187	C49A1.5		normal	Unc	normal	I-7K01	sjj_C49A1.5
WBGene00008188	C49A1.6	clec-115	normal	normal	normal	I-7K03	sjj_C49A1.6
WBGene00008194	C49C3.4		normal	normal	normal	IV-8C10	sjj_C49C3.4
WBGene00008199	C49C3.9		normal	normal	normal	IV-8C20	sjj_C49C3.9
WBGene00008203	C49C3.13	clec-198	normal	normal	normal	IV-8E04	sjj_C49C3.13
WBGene00008203	C49C3.13	clec-198	normal	Gro	normal	IV-8E06	sjj_C49C3.14
WBGene00008215	C49F8.3		normal	normal	normal	X-6C24	sjj_C49F8.3
WBGene00008231	C50F4.3	tag-329	Gro	normal	normal	V-6N03	sjj_C50F4.3
WBGene00008233	C50F4.8		Sck	Sck	normal	V-6N13	sjj_C50F4.8
WBGene00008239	C50H2.1	fshr-1	Emb	Adl/Gro	Gro/Sck	V-6L18	sjj_C50H2.1
WBGene00008247	C51E3.1	srsx-26	normal	normal	normal	V-7E13	sjj_C51E3.1
WBGene00008248	C51E3.2	srsx-27	normal	normal	normal	V-7E15	sjj_C51E3.2
WBGene00008250	C51E3.4	srsx-29	normal	normal	normal	V-7E19	sjj_C51E3.4
WBGene00008258	C52E4.5	mans-2	normal	Gro	normal	V-8E13	sjj_C52E4.5
WBGene00008260	C52G5.2		normal	normal	normal	X-6E23	sjj_C52G5.2
WBGene00008263	C53A5.2		normal	normal	normal	V-9F09	sjj_C53A5.2
WBGene00008269	C53A5.11		Gro	normal	normal	V-9H03	sjj_C53A5.11
WBGene00008270	C53A5.13		Gro	normal	normal	V-9H07	sjj_C53A5.13
WBGene00008271	C53B4.1		normal	normal	normal	IV-4H05	sjj_C53B4.1
WBGene00008274	C53B4.4		normal	Gro	normal	IV-4H11	sjj_C53B4.4
WBGene00008275	C53B4.6	nstp-1	normal	normal	Sck	IV-4H15	sjj_C53B4.6
WBGene00008277	C53B4.8	mltn-12	normal	normal	normal	IV-4H19	sjj_C53B4.8
WBGene00008277	C53B4.8	mltn-12	normal	normal	normal	IV-4H21	sjj_C53D6.1
WBGene00008280	C53D6.3	acc-2	normal	normal	normal	IV-4J01	sjj_C53D6.3
WBGene00008287	C54C6.5		normal	Ste	Gro	III-1F14	sjj_C54C6.5
WBGene00008291	C54C8.3		Unc	Unc	Gro	I-6E10	sjj_C54C8.3
WBGene00008292	C54C8.4		Unc	Adl/Unc/Gro	Unc	I-6E12	sjj_C54C8.4
WBGene00008294	C54C8.7	clec-11	normal	Let/Unc	Let/Vab	I-6E18	sjj_C54C8.7
WBGene00008295	C54C8.9 †	nlp-39	normal	Unc/Gro	Emb	I-6E20	sjj_C54C8.9
WBGene00008301	C54D10.7	dct-3	normal	Gro	normal	V-8G18	sjj_C54D10.7
WBGene00008303	C54D10.9		normal	Unc/Gro	normal	V-8G22	sjj_C54D10.9
WBGene00008304	C54D10.10		normal	normal	normal	V-8G24	sjj_C54D10.10
WBGene00008314	C54G4.4		Unc	Unc	Sck/Unc	I-3P06	sjj_C54G4.4
WBGene00008317	C54G4.7		normal	Adl	Unc/Emb	I-3P12	sjj_C54G4.7
WBGene00008322	C55A1.4		Gro	normal	Gro	V-10E02	sjj_C55A1.4
WBGene00008323	C55A1.6		Gro	normal	Gro	V-10E06	sjj_C55A1.6
WBGene00008324	C55A1.7		normal	normal	normal	V-10E08	sjj_C55A1.7
WBGene00008356	D1025.4	nspc-20	normal	normal	normal	X-6D04	sjj_D1025.4
WBGene00008364	D1046.3		normal	normal	normal	IV-4F23	sjj_D1046.3
WBGene00008377	D1054.10		normal	normal	normal	V-7M20	sjj_D1054.10
WBGene00008378	D1054.11		normal	normal	Gro	V-7M22	sjj_D1054.11
WBGene00008381	D1081.3		normal	Emb	Unc	I-4M03	sjj_D1081.3
WBGene00008390	D1086.3		normal	normal	normal	V-9C20	sjj_D1086.3
WBGene00008395	D1086.8		normal	Gro	normal	V-9C18	sjj_D1086.2
WBGene00008411	D2030.1	mans-1	Unc	Unc	Emb/Sck	I-3B14	sjj_D2030.1
WBGene00008415	D2030.5 †	mce-1	Unc	Lvl	Emb	I-3B22	sjj_D2030.5
WBGene00008448	E01G4.6		Gro/Bmd	Unc	normal	II-8B14	sjj_E01G4.6
WBGene00008451	E01G6.3		normal	normal	normal	X-5H08	sjj_E01G6.3
WBGene00008462	E02H4.4		normal	normal	normal	X-6N07	sjj_E02H4.4
WBGene00008471	E03H4.3		Unc	Unc	Adl	I-6C10	sjj_E03H4.3
WBGene00008473	E03H4.5 †		Emb	Unc	Unc	I-6C14	sjj_E03H4.5
WBGene00008474	E03H4.6	nhr-174	Adl	Sck/Unc	normal	I-6C16	sjj_E03H4.6
WBGene00008477	E03H4.10	clec-17	Sck	Sck/Unc	Ste	I-6C22	sjj_E03H4.10
WBGene00008483	E04D5.4		normal	normal	normal	II-7E14	sjj_E04D5.4
WBGene00008492	F01D5.1		normal	Unc	normal	II-8P24	sjj_F01D5.1
WBGene00008493	F01D5.2		Sck	normal	normal	II-9A01	sjj_F01D5.2
WBGene00008494	F01D5.3		Sck/Unc	Unc	normal	II-9A03	sjj_F01D5.3
WBGene00008495	F01D5.5		Unc	Sck	normal	II-9A05	sjj_F01D5.5
WBGene00008496	F01D5.6		Unc/Gro	Gro	normal	II-9A07	sjj_F01D5.6
WBGene00008509	F01G10.6		normal	normal	normal	IV-5M12	sjj_F01G10.6
WBGene00008510	F01G10.7	lipl-7	normal	normal	normal	IV-5M14	sjj_F01G10.7
WBGene00008513	F02A9.1		Emb	Gro	normal	III-4J16	sjj_F02A9.1a
WBGene00008539	F02H6.6		normal	Gro	normal	IV-7B13	sjj_F02H6.6
WBGene00008543	F07A5.4 †		normal	normal	Emb	I-3L19	sjj_F07A5.4
WBGene00008551	F07B10.5	lgc-36	normal	normal	normal	V-7N03	sjj_T19B10.10
WBGene00008553	F07C6.2		normal	normal	normal	IV-6D22	sjj_F07C6.2
WBGene00008557	F07H5.6		normal	normal	normal	II-6K10	sjj_F07H5.6
WBGene00008558	F07H5.7		normal	normal	normal	II-6K12	sjj_F07H5.7
WBGene00008560	F07H5.9	pho-13	normal	normal	normal	II-6K16	sjj_F07H5.9
WBGene00008568	F08A8.5		Vab/Sck	Adl/Emb	Unc	I-6H09	sjj_F08A8.5
WBGene00008571	F08B12.1	prmn-1	normal	normal	normal	X-5B03	sjj_F08B12.1
WBGene00008574	F08E10.2	srbc-61	normal	Bmd	Bmd	V-11P05	sjj_F08E10.2
WBGene00008575	F08E10.7	scl-24	normal	normal	Sck	V-11P15	sjj_F08E10.7
WBGene00008584	F08G5.6		Gro	normal	normal	IV-6J15	sjj_F08G5.6
WBGene00008595	F08H9.7	clec-56	normal	normal	normal	V-9D13	sjj_F08H9.7
WBGene00008595	F08H9.7	clec-56	Gro	normal	Gro	V-9D20	sjjF08H9.7
WBGene00008600	F09A5.3		normal	Ste	Sck	X-6M13	sjj_F09A5.3
WBGene00008602	F09B9.1	oac-14	normal	normal	normal	X-5A07	sjj_F09B9.1
WBGene00008603	F09B9.4		normal	normal	normal	X-5A13	sjj_F09B9.4
WBGene00008605	F09B12.1	mlt-9	Sck/Bmd	bmc/Sck	Adl	X-7A17	sjj_F09B12.1
WBGene00008623	F09E8.1		normal	normal	normal	IV-7C01	sjj_F09E8.1
WBGene00008625	F09E8.5	scl-14	Gro	Gro	normal	IV-7C09	sjj_F09E8.5
WBGene00008627	F09F3.5		Unc	Sck	Gro	V-9I15	sjj_F09F3.5
WBGene00008628	F09F3.6	ttr-21	normal	Gro	normal	V-9I17	sjj_F09F3.6
WBGene00008636	F10A3.11		Gro	Gro	normal	V-10D14	sjj_F10A3.11
WBGene00008637	F10A3.12		normal	normal	normal	V-10D16	sjj_F10A3.12
WBGene00008638	F10A3.16		Gro	Gro	normal	V-10D02	sjj_F10A3.3
WBGene00008644	F10C2.3		Gro	normal	normal	V-8G09	sjj_F10C2.3
WBGene00008646	F10C2.5		normal	Gro	normal	V-8G13	sjj_F10C2.5
WBGene00008647	F10C2.7		normal	normal	Gro	V-8G17	sjj_F10C2.7
WBGene00008652	F10D11.6		Unc	Unc	Unc	I-4K23	sjj_F10D11.6
WBGene00008660	F10F2.8	clec-153	normal	normal	normal	III-2G18	sjj_F10F2.8
WBGene00008675	F11A5.7	irld-26	normal	normal	normal	V-10F22	sjj_F11A5.7
WBGene00008679	F11A5.13		normal	Gro	normal	V-10H10	sjj_F11A5.13
WBGene00008686	F11A10.5		normal	normal	normal	IV-6M20	sjj_F11A10.5
WBGene00008692	F11C1.3	scav-4	normal	normal	normal	X-6I13	sjj_F11C1.3
WBGene00008693	F11C1.4		normal	normal	normal	X-6I15	sjj_F11C1.4
WBGene00008696	F11D11.1	clec-255	normal	Gro	normal	V-12O19	sjj_F11D11.1
WBGene00008698	F11D11.3		normal	normal	normal	V-12O23	sjj_F11D11.3
WBGene00008700	F11D11.5	clec-254	Gro	Gro	normal	V-12A04	sjj_F11D11.5
WBGene00008703	F11D11.8	clec-251	normal	normal	normal	V-12A10	sjj_F11D11.8
WBGene00008706	F11E6.1	gba-3	Gro	normal	normal	IV-8I02	sjj_F11E6.1
WBGene00008706	F11E6.1	gba-3	normal	normal	normal	IV-8I22	sjj_4R79.3
WBGene00008707	F11E6.3		normal	normal	normal	IV-8I06	sjj_F11E6.3
WBGene00008708	F11E6.4		normal	normal	Gro	IV-8I08	sjj_F11E6.4
WBGene00008709	F11E6.6		normal	normal	normal	IV-8I12	sjj_F11E6.6
WBGene00008712	F11E6.9		normal	normal	normal	IV-8I04	sjj_F11E6.2
WBGene00008716	F11F1.4		normal	normal	normal	III-6L09	sjj_F11F1.4
WBGene00008732	F13B12.4		normal	normal	normal	IV-5D17	sjj_F13B12.4
WBGene00008735	F13D2.1		normal	Adl	normal	X-5K02	sjj_F13D2.4
WBGene00008739	F13D12.3		normal	normal	normal	II-7P22	sjj_F13D12.3
WBGene00008740	F13D12.5		normal	normal	normal	II-8A01	sjj_F13D12.5
WBGene00008741	F13D12.6		normal	normal	normal	II-8A03	sjj_F13D12.6
WBGene00008742	F13D12.8		normal	normal	normal	II-8A07	sjj_F13D12.8
WBGene00008747	F13E6.3	phf-31	normal	normal	normal	X-5M17	sjj_F13E6.3
WBGene00008753	F13E9.4		normal	normal	normal	IV-5B20	sjj_F13E9.4
WBGene00008759	F13E9.10		normal	normal	normal	IV-5D08	sjj_F13E9.10
WBGene00008772	F13G11.2	irld-4	normal	normal	normal	IV-7H05	sjj_F13G11.2
WBGene00008776	F13H10.5		normal	normal	normal	IV-5H16	sjj_F13H10.5
WBGene00008785	F14B6.4		normal	Sck	Sck	I-6I11	sjj_F14B6.4
WBGene00008787	F14B6.6		Adl	Adl	Ste	I-6I15	sjj_F14B6.6
WBGene00008792	F14D7.5		normal	normal	normal	V-9K22	sjj_F14D7.5
WBGene00008794	F14D7.7		normal	normal	normal	V-9M02	sjj_F14D7.7
WBGene00008799	F14E5.1		normal	normal	normal	II-6K13	sjj_F14E5.1
WBGene00008800	F14E5.2		Gro	Gro	normal	II-6K15	sjj_F14E5.2
WBGene00008802	F14E5.4	acp-2	Gro	Gro	normal	II-6K19	sjj_F14E5.4
WBGene00008804	F14E5.6	acp-4	Unc	Unc	normal	II-6K17	sjj_F14E5.3
WBGene00008815	F14F8.4	srz-103	normal	Unc	Gro	V-11M03	sjj_F14F8.4
WBGene00008816	F14F8.8		normal	normal	normal	V-11M11	sjj_F14F8.8
WBGene00008820	F14F11.2		normal	Unc	normal	II-6G21	sjj_F14F11.2
WBGene00008838	F15A4.2		normal	normal	normal	II-8G22	sjj_F15A4.2
WBGene00008840	F15A4.5		normal	normal	normal	II-8I04	sjj_F15A4.5
WBGene00008841	F15A4.6		Gro	normal	normal	II-8I06	sjj_F15A4.6
WBGene00008851	F15B9.8		normal	normal	normal	V-8N11	sjj_F15B9.8
WBGene00008853	F15D3.2	clec-101	Gro/Sck	normal	Lvl	I-5F02	sjj_F15D3.2
WBGene00008861	F15D4.4		Sck	Sck	Sck	II-8L19	sjj_F15D4.4
WBGene00008870	F15H9.1		normal	normal	normal	I-6G03	sjj_F15H9.1
WBGene00008886	F16C3.2		Vab/Unc	Unc	Unc	I-5G11	sjj_F16C3.2
WBGene00008891	F16H6.1	clec-42	normal	normal	normal	V-11P18	sjj_F16H6.1
WBGene00008893	F16H6.3		normal	normal	normal	V-11P22	sjj_F16H6.3
WBGene00008907	F17B5.3	clec-109	normal	Gro	normal	I-6N15	sjj_F17B5.3
WBGene00008914	F17C11.2		Gro	Gro	normal	V-7D07	sjj_F17C11.2
WBGene00008916	F17C11.5	clec-221	normal	normal	normal	V-7D13	sjj_F17C11.5
WBGene00008918	F17C11.7		normal	normal	normal	V-7D17	sjj_F17C11.7
WBGene00008936	F18E2.1		Gro	normal	normal	V-8D01	sjj_F18E2.1
WBGene00008952	F19C6.3		normal	Gro	normal	X-4N12	sjj_F19C6.3
WBGene00008953	F19C6.4		normal	normal	normal	X-4N14	sjj_F19C6.4
WBGene00008964	F19H8.4	mltn-9	Gro	Gro	Gro	II-9A06	sjj_F19H8.4
WBGene00008967	F20B10.3		normal	normal	normal	IV-6B05	sjj_F20B10.3
WBGene00008977	F20D1.7	iglr-1	normal	normal	normal	X-6P10	sjj_F20D1.7
WBGene00008978	F20D1.8	cutl-3	normal	normal	normal	X-6P12	sjj_F20D1.8
WBGene00009017	F21D9.3		Gro	normal	Sck/Gro	V-12O10	sjj_F21D9.3
WBGene00009023	F21G4.1		normal	normal	normal	X-4J22	sjj_F21G4.1
WBGene00009029	F21H7.3		normal	normal	normal	V-10H16	sjj_F21H7.3
WBGene00009031	F21H7.5		normal	normal	normal	V-10H20	sjj_F21H7.5
WBGene00009041	F22B5.3	cut-3	normal	normal	Gro	II-6M03	sjj_F22B5.3
WBGene00009045	F22B5.10		normal	normal	normal	II-6M17	sjj_F22B5.10
WBGene00009058	F22E12.1		normal	normal	normal	V-7A18	sjj_F22E12.1
WBGene00009096	F23H12.8	fipr-1	normal	Gro	normal	V-8C18	sjj_F23H12.5
WBGene00009099	F25B3.2		normal	normal	normal	V-6P05	sjj_F25B3.2
WBGene00009107	F25D1.2		normal	normal	normal	V-7E04	sjj_F25D1.2
WBGene00009108	F25D1.3		normal	normal	normal	V-7E06	sjj_F25D1.3
WBGene00009121	F25H2.7		Unc	Unc	Gro	I-5E22	sjj_F25H2.7
WBGene00009125	F25H5.2 †		normal	normal	Emb	I-4F05	sjj_F25H5.2
WBGene00009134	F25H9.1	lurp-2	normal	Gro	normal	V-8J22	sjj_F25H9.1
WBGene00009144	F26A3.6	del-3	Sck/Unc	Unc	Sck	I-3D24	sjj_F26A3.6
WBGene00009147	F26C11.3		Unc	normal	normal	II-7E13	sjj_F26C11.3
WBGene00009148	F26D2.3		normal	normal	normal	V-10P22	sjj_F26D2.3
WBGene00009149	F26D2.10		Gro	Unc	normal	V-11A09	sjj_F26D2.10
WBGene00009150	F26D2.12	clec-234	Sck	Gro	normal	V-11A13	sjj_F26D2.12
WBGene00009151	F26D2.13		normal	normal	normal	V-11A15	sjj_F26D2.13
WBGene00009152	F26D2.14		normal	normal	normal	V-11A17	sjj_F26D2.14
WBGene00009155	F26D10.11		normal	normal	normal	IV-8A06	sjj_F26D10.11
WBGene00009156	F26D10.12	clec-196	normal	normal	normal	IV-8A08	sjj_F26D10.12
WBGene00009162	F26E4.7		Unc	Unc/Sck	normal	I-4L04	sjj_F26E4.7
WBGene00009164	F26E4.11	hrdl-1	Sck	Emb	Emb	I-4L12	sjj_F26E4.11
WBGene00009186	F27C8.6	trcs-1	Gro/Sck	normal	normal	IV-5A03	sjj_F27C8.6
WBGene00009193	F27E5.3		Emb	Gro	normal	II-7M05	sjj_F27E5.3
WBGene00009204	F28C6.4		normal	normal	normal	II-6C10	sjj_F28C6.4
WBGene00009208	F28C6.9		normal	normal	normal	II-6C22	sjj_F28C6.10
WBGene00009213	F28D1.3	thn-1	normal	normal	normal	IV-6H11	sjj_F28D1.3
WBGene00009215	F28D1.5	thn-2	normal	normal	normal	IV-6H15	sjj_F28D1.5
WBGene00009218	F28D1.9	acs-20	normal	normal	normal	IV-6H23	sjj_F28D1.9
WBGene00009219	F28D1.11	dpm-3	Ste	Sck/Gro	Sck/Gro	IV-6J03	sjj_F28D1.11
WBGene00009221	F28F8.2	acs-2	normal	normal	normal	V-10A16	sjj_F28F8.2
WBGene00009227	F28G4.2		normal	normal	normal	V-10J18	sjj_F28G4.2
WBGene00009228	F28G4.3		Gro	normal	Gro	V-10J20	sjj_F28G4.3
WBGene00009229	F28G4.4		normal	normal	Sck	V-10J22	sjj_F28G4.4
WBGene00009237	F28H7.3		normal	normal	normal	V-7K12	sjj_F28H7.3
WBGene00009238	F28H7.4		normal	normal	normal	V-7K14	sjj_F28H7.4
WBGene00009239	F28H7.6	irld-6	normal	normal	normal	V-7K16	sjj_F28H7.6
WBGene00009250	F29D10.1		normal	normal	Sck	I-4K12	sjj_F29D10.1
WBGene00009251	F29D10.2		normal	Unc	Gro	I-4K14	sjj_F29D10.2
WBGene00009252	F29D10.3		Sck	Unc	Sck/Unc	I-4K16	sjj_F29D10.3
WBGene00009257	F29G6.1		normal	normal	normal	X-5D01	sjj_F29G6.1
WBGene00009276	F30F8.9 †		normal	normal	Emb	I-3J08	sjj_F30F8.3
WBGene00009288	F31C3.6		normal	normal	normal	I-7O12	sjj_F31C3.6
WBGene00009294	F31D4.9		Gro	normal	Sck	V-13A16	sjj_F31D4.4
WBGene00009303	F31F6.7	lips-8	normal	normal	normal	X-6N02	sjj_F31F6.7
WBGene00009304	F32A7.3	eva-1	Unc	normal	normal	I-7I22	sjj_F32A7.3
WBGene00009312	F32B4.1		normal	Unc	normal	I-5D08	sjj_F32B4.1
WBGene00009327	F32D8.2		normal	normal	Gro	V-7B01	sjj_F32D8.2
WBGene00009328	F32D8.3		Gro	normal	normal	V-7B03	sjj_F32D8.3
WBGene00009331	F32D8.7		normal	normal	normal	V-7B11	sjj_F32D8.7
WBGene00009332	F32D8.8		normal	normal	normal	V-7B13	sjj_F32D8.8
WBGene00009339	F32G8.3		normal	Gro	normal	V-7E16	sjj_F32G8.3
WBGene00009347	F32H5.1		normal	Gro	normal	V-8F20	sjj_F32H5.1
WBGene00009349	F32H5.3		normal	normal	normal	V-8F24	sjj_F32H5.3
WBGene00009372	F34D10.2	evl-18	Unc	Gro	Adl	III-1J14	sjj_F34D10.3
WBGene00009379	F34H10.2		normal	normal	normal	X-4F02	sjj_F34H10.2
WBGene00009383	F35B12.3		normal	normal	normal	V-7L02	sjj_F35B12.3
WBGene00009384	F35B12.4		Gro	Gro	normal	V-7L04	sjj_F35B12.4
WBGene00009386	F35B12.6	tag-290	normal	normal	normal	V-7L08	sjj_F35B12.6
WBGene00009388	F35B12.9		Egl	Egl	normal	V-7J22	sjj_F35B12.1
WBGene00009390	F35C5.1 †		Emb	normal	normal	II-8B07	sjj_F35C5.1
WBGene00009391	F35C5.3		Bmd	Unc	Bmd	II-8B11	sjj_F35C5.3
WBGene00009394	F35C5.6	clec-63	Gro	normal	normal	II-8B17	sjj_F35C5.6
WBGene00009395	F35C5.7	clec-64	normal	normal	normal	II-8B19	sjj_F35C5.7
WBGene00009396	F35C5.8	clec-65	Gro	normal	normal	II-8B21	sjj_F35C5.8
WBGene00009397	F35C5.9	clec-66	Gro	normal	normal	II-8B23	sjj_F35C5.9
WBGene00009398	F35C5.10	nspb-11	normal	Gro	normal	II-8D01	sjj_F35C5.10
WBGene00009400	F35C5.12		Unc	Unc	normal	II-8D05	sjj_F35C5.12
WBGene00009403	F35C11.4		normal	normal	normal	II-6E19	sjj_F35C11.4
WBGene00009408	F35C12.3		normal	Unc	normal	I-4L22	sjj_F35C12.3
WBGene00009412	F35E2.5 †		normal	normal	Emb	I-5L04	sjj_F35E2.5
WBGene00009415	F35E2.8		normal	Unc	normal	I-5L10	sjj_F35E2.8
WBGene00009416	F35E2.9		Unc	Unc/Gro	normal	I-5L12	sjj_F35E2.9
WBGene00009418	F35E8.2		normal	normal	normal	V-10D17	sjj_F35E8.2
WBGene00009420	F35E8.6		lon/Gro	normal	lon/Gro	V-10F01	sjj_F35E8.6
WBGene00009421	F35E8.7		Adl	Adl	normal	V-10F03	sjj_F35E8.7
WBGene00009422	F35E8.9		Gro	normal	normal	V-10F07	sjj_F35E8.9
WBGene00009423	F35E8.10		Unc	normal	Gro/Sck	V-10F15	sjj_F35E8.13
WBGene00009426	F35E12.2		normal	normal	normal	V-9C19	sjj_F35E12.2
WBGene00009429	F35E12.5		normal	normal	normal	V-9E01	sjj_F35E12.5
WBGene00009430	F35E12.6		normal	normal	Gro	V-9E03	sjj_F35E12.6
WBGene00009431	F35E12.7	dct-17	normal	Gro	normal	V-9E05	sjj_F35E12.7
WBGene00009432	F35E12.8		normal	normal	normal	V-9E07	sjj_F35E12.8
WBGene00009433	F35E12.9		normal	normal	normal	V-9E09	sjj_F35E12.9
WBGene00009434	F35E12.10		normal	normal	normal	V-9E11	sjj_F35E12.10
WBGene00009446	F35H8.1		normal	Gro	normal	II-6H10	sjj_F35H8.1
WBGene00009456	F36A2.9		Unc	Unc	normal	I-4K02	sjj_F36A2.9
WBGene00009456	F36A2.9		normal	normal	normal	I-4K04	sjj_F36A2.10
WBGene00009462	F36D1.2	sre-22	Gro	Unc	Unc	I-5L09	sjj_F36D1.2
WBGene00009464	F36D1.5		normal	Unc	Vab/Unc	I-5L15	sjj_F36D1.5
WBGene00009465	F36D1.6		Adl	Unc	Adl	I-5L17	sjj_F36D1.6
WBGene00009466	F36D1.7 †		normal	normal	Emb	I-5L19	sjj_F36D1.7
WBGene00009470	F36D3.4		normal	normal	Ste/Gro	V-11E17	sjj_F36D3.4
WBGene00009471	F36D3.5		normal	normal	normal	V-11E19	sjj_F36D3.5
WBGene00009487	F36G9.11	clec-232	normal	normal	normal	V-10J05	sjj_F36G9.11
WBGene00009488	F36G9.12	oac-20	normal	Gro	normal	V-10J07	sjj_F36G9.12
WBGene00009489	F36G9.13		normal	Sck	normal	V-10J09	sjj_F36G9.13
WBGene00009491	F36G9.15		normal	normal	normal	V-10J13	sjj_F36G9.15
WBGene00009493	F36H1.5	hrg-4	normal	normal	normal	IV-5J02	sjj_F36H1.5
WBGene00009500	F36H2.3		normal	normal	normal	I-4H07	sjj_F36H2.3
WBGene00009504	F37B12.1		normal	normal	normal	II-6D09	sjj_F37B12.1
WBGene00009514	F37H8.5		normal	normal	normal	II-7N23	sjj_F37H8.5
WBGene00009515	F38A1.1	clec-170	Gro	normal	Lvl	IV-1K24	sjj_F38A1.1
WBGene00009517	F38A1.4	clec-167	normal	Gro	normal	IV-1M06	sjj_F38A1.4
WBGene00009523	F38A1.10	clec-165	normal	normal	normal	IV-1M18	sjj_F38A1.10
WBGene00009529	F38B2.2		normal	normal	normal	X-5M08	sjj_F38B2.2
WBGene00009538	F38C2.6	clec-191	normal	normal	normal	IV-7J22	sjj_F38C2.6
WBGene00009547	F38H4.3		Gro	normal	normal	IV-6E18	sjj_F38H4.3
WBGene00009557	F39B2.7		normal	Unc	normal	I-7G20	sjj_F39B2.7
WBGene00009568	F40D4.7	srbc-26	normal	normal	Gro	V-11B13	sjj_F40D4.7
WBGene00009573	F40E10.5		normal	normal	normal	X-6H06	sjj_F40E10.5
WBGene00009577	F40F8.4		normal	normal	normal	II-7N01	sjj_F40F8.4
WBGene00009593	F40F12.4	mam-7	normal	normal	normal	III-5E24	sjj_F40F12.4
WBGene00009599	F40G12.4		normal	normal	normal	V-9I22	sjj_F40G12.4
WBGene00009601	F40G12.6		normal	normal	normal	V-9K02	sjj_F40G12.6
WBGene00009604	F40G12.9		normal	Gro	Gro	V-9K08	sjj_F40G12.9
WBGene00009611	F41D3.6		normal	normal	Unc	I-6K03	sjj_F41D3.6
WBGene00009612	F41D3.7		Unc	Gro	normal	I-6K05	sjj_F41D3.7
WBGene00009616	F41D3.11		Unc/Gro	Sck	Sck	I-6K13	sjj_F41D3.11
WBGene00009620	F41E7.4	fip-5	normal	normal	normal	X-5E07	sjj_F41E7.4
WBGene00009621	F41E7.5	fipr-21	normal	normal	normal	X-5E09	sjj_F41E7.5
WBGene00009623	F41E7.7		normal	normal	normal	X-5E13	sjj_F41E7.7
WBGene00009624	F41E7.8	cnc-8	normal	normal	normal	X-5E15	sjj_F41E7.8
WBGene00009626	F42A8.1		Emb	Emb	Bmd/Ste	II-6N11	sjj_F42A8.1
WBGene00009627	F42A8.3		Bmd	Unc	normal	II-6N15	sjj_F42A8.3
WBGene00009645	F42G10.1		normal	normal	normal	X-4N18	sjj_F42G10.1
WBGene00009646	F42H11.1		Adl/Unc	Unc	Unc/Egl	I-4B12	sjj_F42H11.1
WBGene00009666	F43G9.3		Gro	Unc	Let/Unc/Ste	I-4A18	sjj_F43G9.3
WBGene00009679	F44D12.2		Gro	Lvl	normal	IV-5O15	sjj_F44D12.2
WBGene00009700	F44F4.1	lurp-1	normal	normal	normal	II-7F11	sjj_F44F4.1
WBGene00009710	F44G3.10		normal	normal	normal	V-10B18	sjj_F44G3.10
WBGene00009715	F44G4.6		normal	normal	normal	II-6D03	sjj_F44G4.6
WBGene00009717	F44G4.8	dep-1	normal	normal	normal	II-6D07	sjj_F44G4.8
WBGene00009720	F45B8.3		normal	normal	normal	X-6N18	sjj_F45B8.3
WBGene00009724	F45D3.4		normal	normal	normal	V-8K12	sjj_F45D3.4
WBGene00009727	F45E6.4	lips-1	normal	normal	normal	X-5P14	sjj_F45E6.4
WBGene00009746	F46A8.3		normal	normal	Gro/Sck	I-5J17	sjj_F46A8.3
WBGene00009748	F46A8.5		Egl	Unc	Sck/Unc	I-5J21	sjj_F46A8.5
WBGene00009760	F46B3.7		Gro	Gro	normal	V-13I19	sjj_F46B3.7
WBGene00009762	F46B3.9		normal	normal	normal	V-13I23	sjj_F46B3.9
WBGene00009766	F46B3.15		normal	normal	normal	V-13K07	sjj_F46B3.15
WBGene00009768	F46B6.2		normal	Gro	normal	V-6H08	sjj_F46B6.2
WBGene00009773	F46B6.8	lipl-2	normal	normal	normal	V-6H20	sjj_F46B6.8
WBGene00009774	F46B6.9		normal	normal	normal	V-6H22	sjj_F46B6.9
WBGene00009778	F46C5.1		normal	normal	normal	II-6K22	sjj_F46C5.1
WBGene00009784	F46C5.9		Gro	Gro	normal	II-6M12	sjj_F46C5.9
WBGene00009787	F46F2.3		normal	normal	normal	X-7E13	sjj_F46F2.3
WBGene00009788	F46F2.4		Gro	normal	Gro	X-7E15	sjj_F46F2.4
WBGene00009790	F46F3.2	lgc-44	normal	Gro	normal	V-7L24	sjj_F46F3.2
WBGene00009797	F46G10.2		normal	normal	normal	X-6C08	sjj_F46G10.2
WBGene00009798	F46G10.4		normal	normal	normal	X-6C12	sjj_F46G10.4
WBGene00009799	F47A4.1	lgc-47	normal	normal	normal	X-4H16	sjj_F47A4.1
WBGene00009806	F47B8.5		normal	normal	normal	V-9M14	sjj_F47B8.5
WBGene00009830	F47G9.3	cutl-18	normal	Gro	normal	V-7P19	sjj_F47G9.3
WBGene00009833	F47G9.6		normal	normal	normal	V-7B02	sjj_F47G9.6
WBGene00009842	F48C5.1	igeg-2	normal	normal	normal	X-5B17	sjj_F48C5.1
WBGene00009844	F48C11.2	cwp-5	normal	normal	normal	X-6M19	sjj_F48C11.2
WBGene00009856	F49A5.4	clec-24	normal	normal	normal	V-11C12	sjj_F49A5.4
WBGene00009859	F49A5.7	clec-33	normal	normal	normal	V-11C18	sjj_F49A5.7
WBGene00009876	F49C12.6		normal	normal	normal	IV-4D20	sjj_F49C12.6
WBGene00009879	F49C12.10		normal	Unc	normal	IV-4F04	sjj_F49C12.10
WBGene00009881	F49C12.12		Adl	Ste	Emb	IV-4F08	sjj_F49C12.12
WBGene00009883	F49C12.14		Gro	Gro	normal	IV-4F12	sjj_F49C12.14
WBGene00009891	F49E11.5	scl-10	normal	normal	normal	IV-6N14	sjj_F49E11.5
WBGene00009892	F49E11.6	scl-11	normal	normal	normal	IV-6N16	sjj_F49E11.6
WBGene00009896	F49E11.11	scl-3	normal	normal	normal	IV-6P02	sjj_F49E11.11
WBGene00009897	F49E12.1		normal	normal	normal	II-6I19	sjj_F49E12.1
WBGene00009898	F49E12.2	dod-23	normal	normal	normal	II-6I21	sjj_F49E12.2
WBGene00009905	F49H6.1	clec-240	normal	normal	normal	V-11K04	sjj_F49H6.1
WBGene00009907	F49H6.3		normal	normal	normal	V-11K08	sjj_F49H6.3
WBGene00009909	F49H6.8		normal	normal	Gro	V-11K16	sjj_F49H6.8
WBGene00009913	F49H6.12		normal	normal	normal	V-11K24	sjj_F49H6.12
WBGene00009914	F49H6.13		Gro	normal	Gro	V-11M02	sjj_F49H6.13
WBGene00009915	F52A8.1		normal	Unc	normal	I-3L01	sjj_F52A8.1
WBGene00009916	F52A8.3		normal	normal	normal	I-3L05	sjj_F52A8.3
WBGene00009926	F52B11.3	noah-2	Gro	normal	normal	IV-7M06	sjj_F52B11.3
WBGene00009958	F53B6.2	madd-4	Unc	Unc	Unc/Sck	I-4M18	sjj_F53B6.2
WBGene00009961	F53B6.6	cutl-7	normal	Unc	Gro/Unc	I-4M24	sjj_F53B6.6
WBGene00009967	F53B7.4		normal	normal	normal	V-7F05	sjj_F53B7.4
WBGene00009971	F53C11.1		normal	normal	normal	V-9E23	sjj_F53C11.1
WBGene00009985	F53F4.1		normal	normal	normal	V-8P10	sjj_F53F4.1
WBGene00009990	F53F4.7		Gro	Gro	normal	V-8P22	sjj_F53F4.7
WBGene00009998	F53F8.1	klf-2	normal	normal	normal	V-13M01	sjj_F53F8.1
WBGene00010001	F53F8.4		normal	normal	normal	V-13M07	sjj_F53F8.4
WBGene00010007	F53H4.2		Gro	normal	normal	X-7A24	sjj_F53H4.2
WBGene00010008	F53H4.3		Gro	normal	normal	X-7C02	sjj_F53H4.3
WBGene00010014	F54B3.2		Unc	Unc	normal	II-7A02	sjj_F54B3.2
WBGene00010016	F54B8.1		normal	Gro	Sck/Gro	V-10O02	sjj_F54B8.1
WBGene00010021	F54B8.7	srbc-49	normal	Gro	Gro	V-10O14	sjj_F54B8.7
WBGene00010022	F54B8.8	srbc-50	Sck	normal	normal	V-10O16	sjj_F54B8.8
WBGene00010023	F54B8.9	srbc-51	Sck	Gro	normal	V-10O18	sjj_F54B8.9
WBGene00010025	F54B8.11	srbc-54	normal	normal	normal	V-10O22	sjj_F54B8.11
WBGene00010033	F54B11.10		normal	normal	normal	X-6K24	sjj_F54B11.10
WBGene00010034	F54B11.11		normal	normal	normal	X-6M02	sjj_F54B11.11
WBGene00010043	F54C9.7		Gro	Gro	normal	II-6A18	sjj_F54C9.7
WBGene00010048	F54D5.2		Unc	Unc	Gro	II-7J24	sjj_F54D5.3
WBGene00010051	F54D5.5		Gro	normal	Gro	II-7L04	sjj_F54D5.5
WBGene00010059	F54E4.3		normal	normal	normal	X-6F12	sjj_F54E4.3
WBGene00010062	F54F3.3	lipl-1	normal	normal	normal	V-8J07	sjj_F54F3.3
WBGene00010064	F54F7.2		normal	normal	normal	X-5L17	sjj_F54F7.2
WBGene00010065	F54F7.3		normal	normal	normal	X-5L19	sjj_F54F7.3
WBGene00010069	F54F11.1		Emb	Sck	normal	II-8B24	sjj_F54F11.1
WBGene00010070	F54F11.2	nep-17	normal	normal	normal	II-8D02	sjj_F54F11.2
WBGene00010075	F55A11.1		normal	normal	normal	V-7P04	sjj_F55A11.1
WBGene00010081	F55A11.8		normal	normal	normal	V-7P18	sjj_F55A11.8
WBGene00010084	F55B11.2		normal	normal	normal	IV-7D07	sjj_F55B11.2
WBGene00010086	F55B11.4		normal	normal	normal	IV-7D11	sjj_F55B11.4
WBGene00010103	F55C9.6		normal	Gro	normal	V-12L13	sjj_Y116F11A.c
WBGene00010108	F55C10.4		normal	normal	normal	V-7B16	sjj_F55C10.4
WBGene00010113	F55D12.5 †		normal	normal	Gro/Emb	I-3L16	sjj_F55D12.5
WBGene00010116	F55F3.2		normal	normal	normal	X-6O18	sjj_F55F3.2
WBGene00010118	F55F3.4		normal	normal	normal	X-6O22	sjj_F55F3.4
WBGene00010123	F55G11.2		Gro	normal	normal	IV-6J24	sjj_F55G11.2
WBGene00010125	F55G11.5	dod-22	normal	normal	normal	IV-6L06	sjj_F55G11.5
WBGene00010128	F55G11.8		normal	normal	normal	IV-6L12	sjj_F55G11.8
WBGene00010135	F55H12.4		normal	Unc	Sck	I-4M04	sjj_F55H12.4
WBGene00010144	F56C4.1		normal	normal	normal	IV-5J15	sjj_F56C4.1
WBGene00010145	F56C4.2		normal	normal	normal	IV-5J17	sjj_F56C4.2
WBGene00010147	F56D5.2		normal	normal	normal	IV-4H24	sjj_F56D5.2
WBGene00010149	F56D5.5		normal	normal	normal	IV-4J08	sjj_F56D5.6
WBGene00010150	F56D5.6		Bmd	Unc	normal	IV-4J10	sjj_F56D5.7
WBGene00010157	F56G4.1	oac-34	normal	Unc	Gro	I-5N17	sjj_F56G4.1
WBGene00010158	F56G4.3	pes-2.2	Unc	Unc	Sck/Gro	I-5N21	sjj_F56G4.3
WBGene00010162	F56H6.1		normal	normal	Sck	I-6K15	sjj_F56H6.1
WBGene00010165	F56H6.4		Unc	Unc	normal	I-6K19	sjj_F56H6.3
WBGene00010167	F56H6.6		normal	normal	normal	I-6M01	sjj_F56H6.6
WBGene00010168	F56H6.7		normal	normal	normal	I-6M03	sjj_F56H6.7
WBGene00010169	F56H6.8	clec-18	normal	normal	normal	I-6M05	sjj_F56H6.8
WBGene00010170	F56H6.9		Gro	normal	normal	I-6M07	sjj_F56H6.9
WBGene00010170	F56H6.9		normal	normal	normal	I-6M09	sjj_F56H6.10
WBGene00010171	F56H6.11	oac-35	normal	normal	normal	I-6M11	sjj_F56H6.11
WBGene00010182	F57A8.7		normal	normal	normal	V-7A19	sjj_F57A8.7
WBGene00010185	F57A10.4		Gro	normal	Sck/Gro	V-10K16	sjj_F57A10.4
WBGene00010196	F57C2.4		normal	normal	normal	II-9O03	sjj_F57C2.4
WBGene00010202	F57E7.1		normal	normal	normal	V-11C19	sjj_F57E7.1
WBGene00010214	F57G8.5		normal	normal	normal	V-10N04	sjj_F57G8.5
WBGene00010216	F57G8.7		Gro	normal	normal	V-10N08	sjj_F57G8.7
WBGene00010219	F57G9.3		normal	normal	normal	II-8E10	sjj_F57G9.3
WBGene00010226	F58A4.1		normal	Unc	normal	III-5K05	sjj_F58A4.1
WBGene00010228	F58A4.5	clec-161	normal	Adl	normal	III-5K13	sjj_F58A4.5
WBGene00010234	F58B3.9	ttr-50	normal	normal	Gro	IV-6O15	sjj_F58B3.9
WBGene00010236	F58B4.3		Gro	normal	Sck	V-7B23	sjj_F58B4.3
WBGene00010237	F58B4.4		normal	normal	normal	V-7D01	sjj_F58B4.4
WBGene00010241	F58D2.2		normal	normal	normal	IV-7C17	sjj_F58D2.2
WBGene00010253	F58E6.4		normal	normal	normal	V-6F20	sjj_F58E6.4
WBGene00010255	F58E6.6		normal	normal	normal	V-6F24	sjj_F58E6.6
WBGene00010257	F58E6.8		normal	normal	normal	V-6H04	sjj_F58E6.8
WBGene00010258	F58E6.11		normal	normal	normal	V-6H02	sjj_F58E6.7
WBGene00010262	F58E10.7		normal	normal	normal	V-9A18	sjj_F58E10.7
WBGene00010266	F58G1.4	dct-18	Unc	Unc	normal	II-8D13	sjj_F58G1.4
WBGene00010267	F58G1.5	lips-9	normal	normal	normal	II-8D15	sjj_F58G1.5
WBGene00010275	F58G6.4	acc-1	normal	normal	normal	IV-5A17	sjj_F58G6.4
WBGene00010285	F58H1.2		Gro	normal	normal	V-8C17	sjj_F58H1.2
WBGene00010290	F58H1.7		normal	normal	normal	V-8E03	sjj_F58H1.7
WBGene00010292	F59A1.6		normal	normal	normal	V-11F16	sjj_F59A1.6
WBGene00010293	F59A1.7	fbxa-108	Sck	Sck	normal	V-11F18	sjj_F59A1.7
WBGene00010309	F59B2.5	rpn-6.2	Gro	normal	normal	III-4H08	sjj_F59B2.5
WBGene00010314	F59B2.12		normal	normal	normal	III-4H22	sjj_F59B2.12
WBGene00010318	F59B10.2		normal	Unc	normal	II-7I06	sjj_F59B10.2
WBGene00010321	F59B10.5		normal	normal	normal	II-7I12	sjj_F59B10.5
WBGene00010323	F59C6.2	dhhc-12	normal	Unc	Sck	I-5C16	sjj_F59C6.2
WBGene00010327	F59C6.8		Unc	normal	Gro	I-5E04	sjj_F59C6.8
WBGene00010329	F59D12.1		Gro	normal	normal	X-7M11	sjj_F59D12.1
WBGene00010331	F59D12.3		normal	normal	normal	X-7M15	sjj_F59D12.3
WBGene00010334	F59F3.4	del-5	normal	normal	normal	X-5G06	sjj_F58A3.5
WBGene00010338	F59F4.3		Gro	Gro	Sck	X-7A18	sjj_F59F4.3
WBGene00010339	F59F4.4	acl-1	normal	normal	normal	X-7A20	sjj_F59F4.4
WBGene00010342	F59F5.3		normal	normal	normal	X-5K03	sjj_F59F5.3
WBGene00010343	F59F5.4		normal	Gro	normal	X-5K05	sjj_F59F5.4
WBGene00010345	F59F5.7		Unc	normal	normal	X-5K11	sjj_F59F5.7
WBGene00010351	H02I12.1	cbd-1	normal	normal	normal	IV-6G09	sjj_H02I12.1
WBGene00010356	H03A11.1		Gro	Gro	normal	X-7E03	sjj_H03A11.1
WBGene00010362	H04D03.1	enu-3	normal	Adl	Ste	III-5H15	sjj_H04D03.1
WBGene00010368	H06A10.1		normal	normal	normal	X-6I06	sjj_H06A10.1
WBGene00010375	H09F14.1		Gro	normal	Sck	V-7I02	sjj_H09F14.1
WBGene00010378	H12D21.2		normal	normal	normal	V-9B02	sjj_ZC412.9
WBGene00010378	H12D21.2		normal	Gro	normal	V-9B06	sjj_H12D21.2
WBGene00010379	H12D21.3		normal	normal	normal	V-9B08	sjj_H12D21.3
WBGene00010379	H12D21.3		Unc	Gro	normal	V-9P23	sjj_ZC412.8
WBGene00010380	H12D21.4	mpst-2	normal	Gro	normal	V-9B10	sjj_H12D21.4
WBGene00010383	H12D21.7	mpst-3	normal	normal	normal	V-9B12	sjj_H12D21.5
WBGene00010387	H12D21.11		Egl	Gro	normal	V-9B22	sjj_W09D12.1
WBGene00010396	H13N06.2		normal	Gro	Gro/Sck	X-7I21	sjj_H13N06.2
WBGene00010411	H25K10.1		normal	normal	normal	IV-7H20	sjj_Y7A9A.2
WBGene00010414	H25K10.5	hpa-1	normal	normal	normal	IV-7J06	sjj_H25K10.5
WBGene00010418	H27A22.1		Gro	normal	normal	V-7G24	sjj_H27A22.1
WBGene00010440	JC8.8	ttr-51	normal	Gro	normal	IV-7E13	sjj_JC8.8
WBGene00010453	K01B6.1	fozi-1	Ste	Gro	Gro	III-4P20	sjj_K01B6.1
WBGene00010457	K01C8.2		normal	normal	normal	II-6G03	sjj_K01C8.2
WBGene00010460	K01C8.8	clec-142	normal	normal	normal	II-6G13	sjj_K01C8.8
WBGene00010464	K01D12.5		normal	normal	normal	V-8E08	sjj_K01D12.5
WBGene00010467	K01D12.8		normal	normal	normal	V-8E14	sjj_K01D12.8
WBGene00010468	K01D12.9		normal	normal	normal	V-8E16	sjj_K01D12.9
WBGene00010488	K02A11.3		normal	normal	Gro	I-4J14	sjj_K02A11.3
WBGene00010491	K02B7.3		Gro/Unc	Gro/Unc	normal	II-9C02	sjj_K02B7.3
WBGene00010494	K02B9.3		normal	N/D	normal	X-6D11	sjj_K02B9.3
WBGene00010499	K02B12.6		Unc	Unc	Ste	I-4O01	sjj_K02B12.6
WBGene00010504	K02D3.1		Gro	normal	normal	X-6O02	sjj_K02D3.1
WBGene00010513	K02E11.4		normal	Gro	normal	V-9I08	sjj_K02E11.4
WBGene00010514	K02E11.5		normal	normal	normal	V-9I10	sjj_K02E11.5
WBGene00010516	K02E11.7		Unc	Unc	normal	V-9I14	sjj_K02E11.7
WBGene00010524	K03B8.6		normal	Gro	normal	V-7D04	sjj_K03B8.6
WBGene00010528	K03D3.2		normal	normal	normal	IV-7L08	sjj_K03D3.2
WBGene00010531	K03D3.5		normal	normal	normal	IV-7L14	sjj_K03D3.5
WBGene00010539	K03H1.4	ttr-2	normal	normal	normal	III-5G14	sjj_K03H1.4
WBGene00010540	K03H1.5		normal	normal	normal	III-5G16	sjj_K03H1.5
WBGene00010541	K03H1.6	ttr-1	normal	normal	normal	III-5G18	sjj_K03H1.6
WBGene00010573	K04H4.2		normal	Gro/Sck	normal	III-5A15	sjj_K04H4.2
WBGene00010577	K04H8.2		normal	normal	normal	I-7K13	sjj_K04H8.2
WBGene00010578	K04H8.3		normal	normal	normal	I-7K15	sjj_K04H8.3
WBGene00010587	K05C4.11	sol-2	Unc/Gro	normal	normal	I-7G06	sjj_K05C4.11
WBGene00010599	K06B4.4		normal	normal	normal	V-10E24	sjj_K06B4.4
WBGene00010605	K06G5.1		normal	Gro	normal	X-6L07	sjj_K06G5.1
WBGene00010611	K07A1.4		Unc	Unc	Unc/Lvl	I-4B22	sjj_K07A1.4
WBGene00010613	K07A1.6		normal	Unc	Unc/Sck	I-4D02	sjj_K07A1.6
WBGene00010621	K07A12.2	egg-6	Ste/Sck	Adl	Adl	I-4E02	sjj_K07A12.2
WBGene00010628	K07C5.5	ceeh-2	normal	normal	normal	V-7M21	sjj_K07C5.5
WBGene00010630	K07C5.7	ttll-15	normal	Gro	normal	V-7O01	sjj_K07C5.7
WBGene00010646	K08C7.1		normal	normal	normal	IV-5J19	sjj_K08C7.1
WBGene00010650	K08C9.1		normal	normal	normal	I-5B20	sjj_K08C9.1
WBGene00010651	K08C9.2 †		normal	Unc	Gro/Sck/Emb	I-5B22	sjj_K08C9.2
WBGene00010652	K08C9.5		normal	normal	Gro	I-5D02	sjj_K08C9.5
WBGene00010659	K08D8.5		normal	normal	normal	IV-6H16	sjj_K08D8.5
WBGene00010660	K08D8.6		normal	normal	normal	IV-6F16	sjj_ZK896.2
WBGene00010660	K08D8.6		normal	normal	normal	IV-6H18	sjj_K08D8.6
WBGene00010662	K08E3.2		Ste	normal	Gro	III-6H04	sjj_K08E3.2
WBGene00010669	K08E4.5	bath-37	normal	normal	normal	IV-6M08	sjj_K08E4.5
WBGene00010678	K08F4.3		Gro	normal	normal	IV-5G20	sjj_K08F4.3
WBGene00010679	K08F4.5		normal	normal	normal	IV-5G24	sjj_K08F4.5
WBGene00010697	K08H10.4	uda-1	normal	Gro	normal	V-6P18	sjj_K08H10.4
WBGene00010714	K09B11.10	mam-3	Sck	normal	normal	IV-7K15	sjj_K09B11.10
WBGene00010720	K09E4.2		Gro	Gro	normal	II-9C19	sjj_K09E4.2
WBGene00010722	K09E4.4		normal	normal	normal	II-9C23	sjj_K09E4.4
WBGene00010731	K10C3.4		Sck	Sck	Sck	I-4N10	sjj_K10C3.4
WBGene00010738	K10D3.4		Sck	normal	Sck	I-3B23	sjj_K10D3.4
WBGene00010741	K10D6.1	lgc-49	normal	normal	normal	V-7L01	sjj_K10D6.1
WBGene00010745	K10D11.1	dod-17	normal	normal	normal	IV-6L18	sjj_K10D11.1
WBGene00010749	K10D11.5		normal	normal	normal	IV-6N02	sjj_K10D11.5
WBGene00010750	K10D11.6		normal	normal	normal	IV-6N04	sjj_K10D11.6
WBGene00010772	K11D9.3		normal	normal	normal	III-5D04	sjj_K11D9.3
WBGene00010782	K11H3.5		normal	normal	normal	III-5E10	sjj_K11H3.5
WBGene00010793	LLC1.2		normal	normal	normal	IV-7D15	sjj_LLC1.2
WBGene00010800	M01B2.7	srsx-37	normal	normal	normal	V-10A23	sjj_M01B2.7
WBGene00010802	M01B2.9	srsx-39	Unc	Unc	normal	V-10C03	sjj_M01B2.9
WBGene00010803	M01B2.10		normal	normal	normal	V-10C05	sjj_M01B2.10
WBGene00010827	M02B1.2		normal	normal	normal	IV-6F08	sjj_M02B1.2
WBGene00010830	M02G9.1		normal	normal	normal	II-7A22	sjj_M02G9.1
WBGene00010831	M02G9.2		Gro	Gro	normal	II-7A24	sjj_M02G9.2
WBGene00010832	M02G9.3		Gro	normal	normal	II-7C02	sjj_M02G9.3
WBGene00010835	M03B6.3		normal	normal	normal	X-6B13	sjj_M03B6.3
WBGene00010847	M04B2.4		Ste/Adl	Gro	Gro	IV-6K15	sjj_M04B2.4
WBGene00010856	M04C9.1		Sck	Unc/Emb	normal	I-4J13	sjj_M04C9.1
WBGene00010863	M04D8.5		normal	Gro	normal	III-5K10	sjj_M04D8.5
WBGene00010870	M05B5.2		Unc/Bmd	Egl	Bmd/Sck	I-3D17	sjj_M05B5.2
WBGene00010872	M05B5.4		Sck	normal	normal	I-3D21	sjj_M05B5.4
WBGene00010877	M05D6.4	lact-4	normal	normal	normal	II-6O01	sjj_M05D6.4
WBGene00010885	M7.9		normal	normal	normal	IV-5L06	sjj_M7.9
WBGene00010886	M7.10		Bmd	normal	normal	IV-5L08	sjj_M7.10
WBGene00010893	M28.1	cutl-9	normal	normal	normal	II-7M16	sjj_M28.1
WBGene00010894	M28.2		Gro	normal	normal	II-7M18	sjj_M28.2
WBGene00010895	M28.4		Gro	normal	normal	II-7M20	sjj_M28.4
WBGene00010897	M28.6	lact-3	normal	Gro	normal	II-7M24	sjj_M28.6
WBGene00010899	M28.8		Emb/Gro	normal	normal	II-7O04	sjj_M28.8
WBGene00010900	M28.9		Gro	normal	normal	II-7O06	sjj_M28.9
WBGene00010926	M153.3		normal	normal	normal	X-5F10	sjj_M153.3
WBGene00010927	M162.1	clec-259	normal	normal	normal	V-12F20	sjj_M162.1
WBGene00010933	M162.7		normal	Gro	normal	V-12H08	sjj_M162.7
WBGene00010946	M176.10		Gro	Gro	normal	II-6B06	sjj_M176.5
WBGene00010947	M176.11		Gro/Bmd	Gro/Bmd	normal	II-6B04	sjj_M176.4
WBGene00010953	M199.4	clec-190	normal	normal	normal	IV-7N23	sjj_M199.4
WBGene00010968	R01E6.2		normal	normal	normal	X-6I18	sjj_R01E6.2
WBGene00010987	R03C1.1		normal	Gro	N/D	II-9G18	sjj_R03C1.1
WBGene00010987	R03C1.1		normal	normal	normal	II-9G20	sjj_R03C1.2
WBGene00010992	R03D7.8		Unc	Unc	normal	II-7J01	sjj_R03D7.8
WBGene00010994	R03E1.3	lgc-25	normal	normal	normal	X-6J19	sjj_R03E1.3
WBGene00010996	R03G8.1		normal	normal	normal	X-6K13	sjj_R03G8.1
WBGene00010999	R03G8.4		normal	normal	normal	X-6K19	sjj_R03G8.4
WBGene00011000	R03G8.6		normal	normal	normal	X-6K23	sjj_R03G8.6
WBGene00011010	R04D3.2		normal	normal	normal	X-6A14	sjj_R04D3.2
WBGene00011011	R04D3.3		normal	normal	normal	X-6A16	sjj_R04D3.3
WBGene00011014	R04F11.1	hpo-30	normal	normal	normal	V-8C02	sjj_R04F11.1
WBGene00011018	R05A10.1		normal	normal	normal	IV-7O06	sjj_R05A10.1
WBGene00011019	R05A10.2		normal	normal	normal	IV-7O08	sjj_R05A10.2
WBGene00011020	R05A10.3		normal	normal	normal	IV-7O10	sjj_R05A10.3
WBGene00011021	R05A10.4		normal	normal	normal	IV-7O12	sjj_R05A10.4
WBGene00011022	R05A10.5		Gro	normal	normal	IV-7O14	sjj_R05A10.5
WBGene00011023	R05A10.6		normal	normal	normal	IV-7O16	sjj_R05A10.6
WBGene00011041	R05H5.7		normal	normal	normal	II-7O09	sjj_R05H5.7
WBGene00011063	R06C7.4 †	cpg-3	normal	normal	Emb	I-3H03	sjj_R06C7.4
WBGene00011072	R06F6.11	tag-209	Gro/Sck	normal	normal	II-7D15	sjj_R06F6.11
WBGene00011076	R07B1.3	scav-5	normal	normal	normal	X-4J06	sjj_R07B1.3
WBGene00011077	R07B1.5		normal	normal	normal	X-4J10	sjj_R07B1.5
WBGene00011078	R07B1.6		normal	normal	normal	X-4J12	sjj_R07B1.6
WBGene00011081	R07B1.9		normal	normal	normal	X-4J18	sjj_R07B1.9
WBGene00011084	R07B5.5	srsx-21	Egl/Gro	Egl/Gro	normal	V-6J22	sjj_R07B5.5
WBGene00011088	R07B7.4		normal	normal	normal	V-8I01	sjj_R07B7.4
WBGene00011089	R07B7.5	kmo-1	normal	normal	normal	V-8I03	sjj_R07B7.5
WBGene00011101	R07D5.2		normal	Gro	normal	X-7A23	sjj_F09B12.4
WBGene00011101	R07D5.2		normal	normal	normal	X-7C05	sjj_R07D5.2
WBGene00011106	R07E3.5	acl-5	normal	normal	normal	X-5G01	sjj_R07E3.5
WBGene00011107	R07E3.6		normal	normal	normal	X-5G03	sjj_R07E3.6
WBGene00011108	R07E3.7		normal	normal	normal	X-5G05	sjj_R07E3.7
WBGene00011124	R07H5.4	sdz-27	Gro	normal	normal	IV-5P16	sjj_R07H5.4
WBGene00011151	R08H2.10		normal	normal	normal	V-10I19	sjj_R08H2.10
WBGene00011154	R09A8.5		normal	normal	normal	X-6A21	sjj_R09A8.5
WBGene00011164	R09D1.8	chil-21	normal	normal	normal	II-6D06	sjj_R09D1.8
WBGene00011180	R09H10.2		normal	normal	normal	IV-5J07	sjj_R09H10.2
WBGene00011182	R09H10.5		normal	normal	normal	IV-5J13	sjj_R09H10.5
WBGene00011183	R09H10.6		normal	normal	normal	IV-5J09	sjj_R09H10.3
WBGene00011215	R10E9.3		normal	Gro	normal	III-2A01	sjj_R10E9.3
WBGene00011221	R10E12.2		normal	normal	normal	III-5I10	sjj_R10E12.2
WBGene00011222	R10H10.3		Bmd	normal	normal	IV-5D01	sjj_R10H10.3
WBGene00011227	R11.2		Gro	normal	normal	X-7G14	sjj_R11.2
WBGene00011228	R11.3		Gro	Gro	normal	X-7G16	sjj_R11.3
WBGene00011239	R11A8.5		normal	normal	normal	IV-5B15	sjj_R11A8.5
WBGene00011245	R11D1.4		normal	normal	normal	V-8O20	sjj_R11D1.4
WBGene00011246	R11D1.7		normal	normal	normal	V-8B01	sjj_R11D1.7
WBGene00011250	R11H6.2		normal	normal	normal	V-9H15	sjj_R11H6.2
WBGene00011260	R13G10.4 †		Emb	normal	normal	III-1L22	sjj_R13G10.4
WBGene00011262	R13H4.3	pho-8	normal	normal	normal	V-8A13	sjj_R13H4.3
WBGene00011265	R13H4.7		normal	normal	normal	V-8A21	sjj_R13H4.7
WBGene00011313	T01B7.8		Sck/Gro	normal	Adl	II-6I12	sjj_T01B7.8
WBGene00011321	T01C3.4	fil-1	normal	normal	normal	V-9D18	sjj_T01C3.4
WBGene00011326	T01D3.1		normal	normal	normal	V-9C05	sjj_T01D3.1
WBGene00011329	T01D3.5		normal	normal	normal	V-9C13	sjj_T01D3.5
WBGene00011330	T01D3.6		Gro	normal	normal	V-9C15	sjj_T01D3.6
WBGene00011331	T01E8.1		normal	normal	normal	II-7O11	sjj_T01E8.1
WBGene00011345	T01G9.3	dma-1	normal	Unc	Gro	I-4G01	sjj_T01G9.3
WBGene00011349	T01H3.3		Gro	normal	normal	II-5J20	sjj_T01H3.3
WBGene00011354	T01H10.1	lgc-13	normal	normal	normal	X-5D14	sjj_T01H10.1
WBGene00011355	T01H10.2	lgc-14	normal	normal	normal	X-5D16	sjj_T01H10.2
WBGene00011356	T01H10.3	lgc-15	normal	Gro	normal	X-5D18	sjj_T01H10.3
WBGene00011358	T01H10.5	lgc-16	normal	normal	Gro	X-5D22	sjj_T01H10.5
WBGene00011359	T01H10.6	lgc-17	normal	Gro	normal	X-5D24	sjj_T01H10.6
WBGene00011362	T02B5.1		Gro	Gro	normal	V-9E18	sjj_T02B5.1
WBGene00011364	T02B5.3		normal	Gro	normal	V-9E22	sjj_T02B5.3
WBGene00011373	T02D1.7		Gro	Gro	normal	IV-8G14	sjj_T02D1.7
WBGene00011382	T02E9.3	dop-5	normal	normal	normal	V-7B08	sjj_T02E9.3
WBGene00011390	T02G6.7 †		normal	Gro	Emb	I-5N14	sjj_T02G6.7
WBGene00011392	T03D8.3	sbt-1	normal	normal	normal	V-13O23	sjj_T03D8.3
WBGene00011395	T03E6.2		Gro	Gro	normal	V-11G21	sjj_T03E6.2
WBGene00011402	T03F7.5		normal	normal	normal	V-7P09	sjj_T03F7.5
WBGene00011403	T03F7.6		normal	normal	normal	V-7P11	sjj_T03F7.6
WBGene00011428	T04C12.3		normal	normal	normal	V-7H03	sjj_T04C12.3
WBGene00011433	T04D3.3	pde-1	Sck	normal	Adl	I-6D04	sjj_T04D3.3
WBGene00011437	T04F3.2		normal	normal	normal	V-7N22	sjj_T04F3.2
WBGene00011441	T04F8.2		normal	normal	normal	X-5F23	sjj_T04F8.2
WBGene00011443	T04F8.4	cutl-11	normal	normal	normal	X-5H03	sjj_T04F8.4
WBGene00011446	T04F8.8		normal	normal	normal	X-5H09	sjj_T04F8.8
WBGene00011458	T05A6.4	irld-47	Gro	normal	normal	II-5H12	sjj_T05A6.4
WBGene00011460	T05A10.3	ttr-14	Sck	Sck	Sck	X-5O19	sjj_T05A10.3
WBGene00011462	T05A10.5	scl-22	normal	normal	normal	X-5O21	sjj_T05A10.4
WBGene00011480	T05E11.3	enpl-1	Gro	Gro	normal	IV-5L18	sjj_T05E11.3
WBGene00011484	T05E11.8		normal	normal	normal	IV-5N04	sjj_T05E11.8
WBGene00011485	T05E12.2	srbc-14	normal	normal	normal	V-11M18	sjj_T05E12.2
WBGene00011486	T05E12.3		normal	normal	normal	V-11M20	sjj_T05E12.3
WBGene00011487	T05E12.6		normal	normal	normal	V-11M24	sjj_T05E12.5
WBGene00011488	T05F1.1	nra-2	Unc	Unc	Unc	I-4D18	sjj_T05F1.1
WBGene00011498	T05G5.1		normal	normal	normal	III-5O09	sjj_T05G5.1
WBGene00011503	T05G5.9		Egl/Sck	Egl/Sck	Egl/Sck	III-5O21	sjj_T05G5.7
WBGene00011506	T05G11.2	srbc-77	normal	normal	Sck	V-10F21	sjj_T05G11.2
WBGene00011508	T05H10.3		Gro	normal	normal	II-5P04	sjj_T05H10.3
WBGene00011529	T06D8.9		Unc	Unc	normal	II-7P17	sjj_T06D8.9
WBGene00011530	T06D8.10		normal	normal	normal	II-7P19	sjj_T06D8.10
WBGene00011533	T06E4.5		normal	normal	normal	V-6B06	sjj_T06E4.5
WBGene00011535	T06E4.8		normal	normal	normal	V-6B12	sjj_T06E4.8
WBGene00011537	T06E4.10		normal	normal	normal	V-6B16	sjj_T06E4.10
WBGene00011540	T06E6.10 †		normal	normal	Emb	V-10K21	sjj_T06E6.10
WBGene00011543	T06E8.1	acl-2	normal	normal	normal	V-7A03	sjj_T06E8.1
WBGene00011548	T06G6.6		normal	normal	normal	I-6O24	sjj_T06G6.6
WBGene00011561	T07C4.5	ttr-15	normal	normal	normal	III-5F07	sjj_T07C4.5
WBGene00011571	T07C12.7	ttr-46	normal	normal	normal	V-6N18	sjj_T07C12.7
WBGene00011581	T07D10.1		normal	normal	normal	I-6K08	sjj_T07D10.1
WBGene00011582	T07D10.2	ntr-1	Unc	Unc	normal	I-6K10	sjj_T07D10.2
WBGene00011594	T07G12.3		Gro	normal	normal	IV-5H01	sjj_T07G12.3
WBGene00011596	T07G12.5		normal	normal	normal	IV-5H05	sjj_T07G12.5
WBGene00011606	T08D2.1		normal	normal	normal	V-13C24	sjj_T08D2.1
WBGene00011618	T08G3.6		Gro	normal	Gro	V-11C07	sjj_T08G3.6
WBGene00011624	T08G5.3		normal	normal	normal	V-9A24	sjj_T08G5.3
WBGene00011643	T09B9.2		normal	normal	normal	X-4H04	sjj_T09B9.2
WBGene00011644	T09B9.3		normal	normal	normal	X-4H06	sjj_T09B9.3
WBGene00011648	T09E8.3	cnih-2	normal	normal	normal	V-8B06	sjj_T09E8.3
WBGene00011649	T09E8.4		normal	normal	normal	V-8B08	sjj_T09E8.4
WBGene00011650	T09E11.1	glct-1	normal	normal	Sck	I-6O07	sjj_T09E11.1
WBGene00011658	T09E11.9		normal	Gro	Sck	I-6O23	sjj_T09E11.9
WBGene00011659	T09E11.10		Adl	Sck/Unc	Sck	I-6A02	sjj_T09E11.10
WBGene00011665	T09F5.1		normal	Gro	normal	V-9L22	sjj_T09F5.1
WBGene00011679	T10B10.2	ucr-2.2	Gro	normal	normal	X-7C13	sjj_T10B10.2
WBGene00011683	T10B10.6	phat-6	Gro	Gro	normal	X-7C21	sjj_T10B10.6
WBGene00011694	T10G3.3		Gro	Gro	normal	V-8L18	sjj_T10G3.3
WBGene00011695	T10G3.4		normal	Egl	normal	V-8L20	sjj_T10G3.4
WBGene00011702	T11A5.3	srab-18	normal	normal	Gro	V-6L10	sjj_T11A5.3
WBGene00011713	T11F9.12		normal	normal	normal	V-7F22	sjj_T11F9.12
WBGene00011721	T11G6.7		Adl	Adl	Sck	IV-5B10	sjj_T11G6.7
WBGene00011723	T12A7.2		Gro	normal	normal	IV-6C16	sjj_T12A7.2
WBGene00011726	T12A7.5	lpr-2	normal	normal	normal	IV-6C22	sjj_T12A7.5
WBGene00011733	T12D8.5		Adl	Ste	normal	III-6D20	sjj_T12D8.5
WBGene00011736	T12D8.9		normal	normal	normal	III-6F04	sjj_T12D8.9
WBGene00011742	T12G3.7		Unc	Unc	normal	IV-6K22	sjj_T12G3.7
WBGene00011744	T13F2.4		normal	normal	normal	IV-5E19	sjj_T13F2.4
WBGene00011753	T13F3.6		Gro	normal	Gro	V-10J14	sjj_T13F3.6
WBGene00011760	T13H5.6		Emb	Emb	Ste	II-6O17	sjj_T13H5.5
WBGene00011761	T13H5.8		Gro	normal	normal	II-6O11	sjj_T13H5.2
WBGene00011771	T14G8.3		normal	normal	normal	X-6G05	sjj_T14G8.3
WBGene00011773	T14G10.3	ttr-53	normal	normal	normal	IV-5I16	sjj_T14G10.3
WBGene00011774	T14G10.4	ttr-54	normal	normal	normal	IV-5I18	sjj_T14G10.4
WBGene00011782	T15D6.8		normal	Unc	normal	I-6A20	sjj_T15D6.8
WBGene00011783	T15D6.9		Sck	Unc	Let/Sck	I-6A22	sjj_T15D6.9
WBGene00011785	T15D6.11		Emb/dpy	Gro	Unc	I-6C02	sjj_T15D6.11
WBGene00011786	T15D6.12		Adl/Unc	Unc	Adl/Sck	I-6C04	sjj_T15D6.12
WBGene00011796	T16G1.2		normal	Gro	Gro	V-8J13	sjj_T16G1.2
WBGene00011803	T16G12.1		normal	normal	normal	III-5K16	sjj_T16G12.1
WBGene00011816	T16H12.8	srt-55	normal	normal	normal	III-5M18	sjj_T16H12.8
WBGene00011817	T16H12.9		normal	normal	normal	III-5M20	sjj_T16H12.9
WBGene00011822	T18D3.5		normal	normal	normal	X-5N24	sjj_T18D3.5
WBGene00011829	T19A6.4		normal	Adl	normal	I-4I19	sjj_T19A6.3
WBGene00011831	T19B10.2		Gro	normal	Gro	V-7L11	sjj_T19B10.2
WBGene00011835	T19B10.8		Gro	normal	normal	V-7L23	sjj_T19B10.8
WBGene00011836	T19B10.9	mam-4	normal	normal	normal	V-7N01	sjj_T19B10.9
WBGene00011839	T19C4.5		normal	normal	normal	V-7J21	sjj_T19C4.5
WBGene00011840	T19C9.1	srbc-62	Gro	Gro	normal	V-11D21	sjj_T19C9.1
WBGene00011841	T19C9.5	scl-25	normal	normal	normal	V-11F05	sjj_T19C9.5
WBGene00011855	T20D3.1	clec-183	normal	normal	normal	IV-4F16	sjj_T20D3.1
WBGene00011864	T20F10.2		normal	Unc/Sck	Unc	I-5K15	sjj_T20F10.2
WBGene00011868	T20G5.4	best-18	normal	normal	normal	III-5B01	sjj_T20G5.4
WBGene00011869	T20G5.7	dod-6	normal	Gro	normal	III-5B07	sjj_T20G5.7
WBGene00011873	T20G5.12		normal	normal	normal	III-5B17	sjj_T20G5.12
WBGene00011874	T20G5.13		Gro	normal	Gro	III-5B09	sjj_T20G5.8
WBGene00011877	T21B4.3		normal	normal	normal	II-8I20	sjj_T21B4.3
WBGene00011879	T21B6.2	pho-7	normal	normal	normal	X-5C22	sjj_T21B6.2
WBGene00011880	T21B6.3		normal	normal	normal	X-5C24	sjj_T21B6.3
WBGene00011886	T21B10.4		Unc	Sck/Unc	Sck	II-6O18	sjj_T21B10.4
WBGene00011888	T21B10.6	cutl-15	Unc	Unc	normal	II-6O22	sjj_T21B10.6
WBGene00011895	T21C9.9		Gro	normal	Gro	V-7G14	sjj_T21C9.9
WBGene00011899	T21C12.3		Emb	Gro	normal	III-5L01	sjj_T21C12.3
WBGene00011923	T22C8.2	chhy-1	normal	normal	normal	II-6E02	sjj_T22C8.2
WBGene00011925	T22C8.4		Unc	Unc	normal	II-6E06	sjj_T22C8.4
WBGene00011928	T22C8.7	cutl-12	normal	normal	normal	II-6E12	sjj_T22C8.7
WBGene00011942	T23D5.3		normal	normal	normal	V-10I18	sjj_T23D5.3
WBGene00011961	T23G4.5		Gro	normal	Gro	IV-7C24	sjj_T23G4.5
WBGene00011965	T23G7.2		normal	normal	normal	II-6H15	sjj_T23G7.2
WBGene00011971	T23G11.6	lron-9	Unc	Unc	normal	I-3F14	sjj_T23G11.6
WBGene00011979	T24B8.5		Gro	Gro	normal	II-6F01	sjj_T24B8.5
WBGene00011997	T24F1.5		Gro	normal	normal	II-7B18	sjj_T24F1.5
WBGene00012002	T24H10.4		Unc/Gro	Unc	normal	II-6F17	sjj_T24H10.4
WBGene00012032	T26C5.2		Gro	Gro	normal	II-6J15	sjj_T26C5.2
WBGene00012034	T26C5.4		normal	normal	normal	II-6J19	sjj_T26C5.4
WBGene00012036	T26E3.1	clec-103	normal	normal	normal	I-6M06	sjj_T26E3.1
WBGene00012043	T26E4.1	irld-52	normal	normal	Adl	V-10K20	sjj_T26E4.1
WBGene00012044	T26E4.2		normal	normal	Gro	V-10K22	sjj_T26E4.2
WBGene00012051	T26E4.9		normal	normal	normal	V-10M12	sjj_T26E4.9
WBGene00012052	T26E4.10		Gro	Gro	normal	V-10M14	sjj_T26E4.10
WBGene00012054	T26E4.14	srsx-38	normal	Gro	normal	V-10M22	sjj_T26E4.14
WBGene00012055	T26E4.15	srsx-36	normal	normal	normal	V-10M24	sjj_T26E4.15
WBGene00012061	T26G10.4		normal	normal	normal	III-5C11	sjj_T26G10.4
WBGene00012073	T27A8.1	cpd-2	normal	normal	normal	X-7E12	sjj_T27A8.1
WBGene00012081	T27C5.8		normal	normal	normal	V-11L19	sjj_T27C5.8
WBGene00012084	T27D1.3	npr-15	normal	normal	normal	III-1H14	sjj_T27D1.3
WBGene00012086	T27D12.3	clec-144	normal	normal	normal	II-8E03	sjj_T27D12.3
WBGene00012087	T27E7.1		normal	normal	normal	IV-7F05	sjj_T27E7.1
WBGene00012095	T27E9.5	pssy-2	normal	normal	Gro	III-6P05	sjj_T27E9.5
WBGene00012102	T27F6.1 †		normal	Unc	Emb	I-6E24	sjj_T27F6.1
WBGene00012103	T27F6.2	clec-12	Egl	Unc	Unc	I-6G02	sjj_T27F6.2
WBGene00012116	T28B8.5	del-4	Sck	Unc	Ste	I-4C09	sjj_T28B8.5
WBGene00012118	T28C6.1	grsp-2	normal	Adl	Adl	IV-4B13	sjj_T28C6.1
WBGene00012118	T28C6.1	grsp-2	normal	normal	normal	IV-4B15	sjj_T28C6.2
WBGene00012123	T28D6.3		Gro	Ste	Gro	III-6A03	sjj_T28D6.3
WBGene00012125	T28D6.5		Gro	normal	normal	III-5N12	sjj_Y47D3A.hh
WBGene00012144	T28H10.3		normal	normal	normal	V-8I24	sjj_T28H10.3
WBGene00012147	VC27A7L.1		Gro	normal	normal	V-8M05	sjj_VC27A7L.1
WBGene00012184	W01F3.1		normal	normal	normal	V-13K19	sjj_W01F3.1
WBGene00012199	W02B8.3	mltn-3	normal	normal	normal	II-8N16	sjj_W02B8.3
WBGene00012202	W02B12.4		Unc	Unc	normal	II-7F20	sjj_W02B12.4
WBGene00012206	W02B12.11		normal	normal	Gro	II-7H08	sjj_W02B12.11
WBGene00012211	W02D9.5	ssp-37	normal	normal	Sck	I-6I08	sjj_W02D9.5
WBGene00012213	W02D9.7		normal	Unc	normal	I-6I12	sjj_W02D9.7
WBGene00012214	W02D9.8		Unc	Unc	normal	I-6I14	sjj_W02D9.8
WBGene00012215	W02D9.9		Unc/Gro	Unc/Gro	normal	I-6I16	sjj_W02D9.9
WBGene00012219	W03C9.1		Sck	normal	normal	II-8G09	sjj_W03C9.1
WBGene00012232	W04A4.3		Gro	normal	normal	I-6N22	sjj_W04A4.3
WBGene00012241	W04A8.6		normal	normal	normal	I-7C05	sjj_W04A8.6
WBGene00012251	W04E12.6	clec-49	normal	normal	normal	V-12F14	sjj_W04E12.6
WBGene00012256	W04G3.2	lpr-5	Sck	Sck	Sck	X-5G14	sjj_W04G3.2
WBGene00012257	W04G3.3	lpr-4	normal	normal	normal	X-5G16	sjj_W04G3.3
WBGene00012261	W04G3.8	lpr-3	normal	normal	normal	X-5I02	sjj_W04G3.8
WBGene00012267	W04G5.7		Sck	Unc	Sck	I-5H22	sjj_W04G5.7
WBGene00012271	W05B2.2		normal	normal	normal	III-5F22	sjj_W05B2.2
WBGene00012289	W05H12.1 †		normal	Unc/Emb	Emb	I-6F22	sjj_Y40B1B.4
WBGene00012318	W07A8.1	srxa-1	Gro	normal	normal	V-13M15	sjj_W07A8.1
WBGene00012326	W07E11.1		Sma	Egl	Sma	X-4P22	sjj_W07E11.3
WBGene00012357	W09D6.4		normal	normal	normal	III-5J14	sjj_W09D6.4
WBGene00012362	W09D10.4		Gro	Adl	Gro	III-5P19	sjj_W09D10.4
WBGene00012380	Y1A5A.2		normal	normal	normal	III-2A05	sjj_Y1A5A.2
WBGene00012382	Y5F2A.1	ttr-16	normal	normal	normal	IV-5J06	sjj_Y5F2A.1
WBGene00012383	Y5F2A.2	ttr-17	normal	normal	normal	IV-5J08	sjj_Y5F2A.2
WBGene00012391	Y6B3B.7		normal	Gro	normal	I-6P16	sjj_Y6B3B.7
WBGene00012415	Y7A5A.9		normal	normal	normal	X-7A12	sjj_Y7A5A.9
WBGene00012421	Y9C2UA.1		Unc/Gro	Unc/Gro	normal	II-6H01	sjj_Y9C2UA.1
WBGene00012429	Y11D7A.5		Ste	normal	Ste	IV-4B08	sjj_Y11D7A.5
WBGene00012432	Y11D7A.8		Gro	Gro	normal	IV-4B14	sjj_Y11D7A.8
WBGene00012439	Y12A6A.1		normal	normal	normal	X-6M04	sjj_Y12A6A.1
WBGene00012440	Y12A6A.2		normal	normal	normal	X-6M06	sjj_Y12A6A.2
WBGene00012445	Y16B4A.2		normal	normal	normal	X-6J04	sjj_C05G5.6
WBGene00012475	Y18D10A.2		Sck	Sck	Emb/Sck	I-6D07	sjj_Y18D10A.2
WBGene00012480	Y18D10A.10 †	clec-104	normal	Emb	normal	I-6D23	sjj_Y18D10A.10
WBGene00012482	Y18D10A.12	clec-106	Adl	Unc	Sck/Unc	I-6F03	sjj_Y18D10A.12
WBGene00012500	Y26D4A.2	hpo-2	normal	Unc	normal	I-6J17	sjj_Y26D4A.2
WBGene00012504	Y26D4A.6	clec-108	Unc/Sck	Unc	normal	I-6L01	sjj_Y26D4A.6
WBGene00012531	Y32F6B.1		normal	normal	normal	V-7C02	sjj_Y32F6B.1
WBGene00012536	Y37A1A.3		normal	normal	normal	IV-7I12	sjj_Y37A1A.3
WBGene00012540	Y37A1B.7		normal	normal	normal	IV-7K08	sjj_Y37A1B.7
WBGene00012541	Y37A1B.8	irld-55	normal	normal	normal	IV-7K10	sjj_Y37A1B.8
WBGene00012544	Y37D8A.2		Gro	Gro	normal	III-6M10	sjj_Y37D8A.2
WBGene00012552	Y37D8A.12		Unc	Unc	normal	I-2O13	sjj_W03G9.3
WBGene00012552	Y37D8A.12		normal	Gro	normal	III-5B04	sjj_K01G5.3
WBGene00012552	Y37D8A.12		Ste	Ste	normal	III-6O06	sjj_Y37D8A.12
WBGene00012554	Y37D8A.16		Adl	Egl/Sma	Adl	III-6O14	sjj_Y37D8A.16
WBGene00012558	Y37D8A.21		Gro	Adl	Sck	III-6O18	sjj_Y37D8A.19
WBGene00012573	Y37H2C.1		normal	normal	normal	V-12C05	sjj_Y37H2C.1
WBGene00012579	Y38E10A.1		normal	normal	normal	II-8M08	sjj_Y38E10A.a
WBGene00012582	Y38E10A.4	clec-8	Gro	normal	normal	II-8M14	sjj_Y38E10A.d
WBGene00012583	Y38E10A.5	clec-4	normal	normal	normal	II-8M16	sjj_Y38E10A.e
WBGene00012585	Y38E10A.7	lips-15	normal	normal	normal	II-8M20	sjj_Y38E10A.g
WBGene00012588	Y38E10A.10	lips-16	normal	normal	normal	II-8O02	sjj_Y38E10A.j
WBGene00012589	Y38E10A.11	nspe-4	normal	normal	normal	II-8O04	sjj_Y38E10A.k
WBGene00012590	Y38E10A.12	nspe-3	normal	normal	normal	II-8O06	sjj_Y38E10A.l
WBGene00012591	Y38E10A.13	nspe-1	Unc	normal	normal	II-8O08	sjj_Y38E10A.m
WBGene00012593	Y38E10A.15	nspe-7	Sck	normal	normal	II-8O12	sjj_Y38E10A.o
WBGene00012594	Y38E10A.16	nspe-5	normal	normal	normal	II-8O14	sjj_Y38E10A.p
WBGene00012618	Y38H6C.5	dct-10	normal	normal	normal	V-13E07	sjj_Y38H6C.5
WBGene00012621	Y38H6C.8		normal	normal	normal	V-13E13	sjj_Y38H6C.8
WBGene00012627	Y38H6C.15		Unc/Sck	Gro	normal	V-13G03	sjj_Y38H6C.15
WBGene00012631	Y38H6C.19		Gro	normal	normal	V-13G11	sjj_Y38H6C.19
WBGene00012632	Y38H6C.20		Gro	Gro	normal	V-13G13	sjj_Y38H6C.20
WBGene00012646	Y39A1A.7	lron-10	normal	Gro	normal	III-5N07	sjj_Y39A1A.7
WBGene00012657	Y39A1A.20		normal	Gro	Gro	III-5P07	sjj_Y39A1A.20
WBGene00012658	Y39A1A.21		Gro	Gro	normal	III-5P09	sjj_Y39A1A.21
WBGene00012661	Y39A1B.1	clec-163	normal	normal	normal	III-5B18	sjj_Y39A1B.1
WBGene00012662	Y39A1C.1		Gro	Gro	normal	III-5D12	sjj_Y39A1C.1
WBGene00012668	Y39B6A.5		Emb/Ste	Gro	normal	V-12I02	sjj_Y39B6B.bb
WBGene00012668	Y39B6A.5		Gro	Gro	normal	V-13C10	sjj_B0413.1
WBGene00012671	Y39B6A.9		normal	normal	normal	V-12M06	sjj_Y39B6B.x
WBGene00012681	Y39B6A.22	asp-15	normal	normal	normal	V-12K02	sjj_Y39B6B.i
WBGene00012686	Y39B6A.27		normal	normal	normal	V-12K06	sjj_Y39B6B.k
WBGene00012689	Y39B6A.30		normal	normal	normal	V-12K10	sjj_Y39B6B.m
WBGene00012727	Y39G8B.7		Sck	normal	normal	II-8P22	sjj_Y39G8B.g
WBGene00012727	Y39G8B.7		Unc	Unc	normal	II-9A17	sjj_F01D5.11
WBGene00012728	Y39G8B.9		Unc/Gro	Unc/Gro	normal	II-8P16	sjj_Y39G8B.d
WBGene00012744	Y40H7A.4		Gro	normal	normal	IV-7P07	sjj_Y40H7A.4
WBGene00012759	Y41C4A.13	sup-1	normal	normal	normal	III-6E23	sjj_Y41C4A.13
WBGene00012762	Y41E3.1		Gro	normal	normal	IV-7L13	sjj_Y41E3.1
WBGene00012776	Y42A5A.1		normal	normal	normal	V-7H15	sjj_Y42A5A.3
WBGene00012782	Y43C5A.2		normal	normal	normal	IV-5M24	sjj_Y43C5A.2
WBGene00012783	Y43C5A.3		normal	normal	Gro	IV-5O02	sjj_Y43C5A.3
WBGene00012784	Y43C5A.4		normal	normal	normal	IV-5O04	sjj_Y43C5A.4
WBGene00012796	Y43F4A.1		normal	normal	normal	III-6F13	sjj_Y43F4A.1
WBGene00012808	Y43F8A.1		normal	normal	normal	V-12D05	sjj_Y43F8A.1
WBGene00012809	Y43F8A.2		normal	normal	normal	V-12N21	sjj_Y116F11A.l
WBGene00012809	Y43F8A.2		normal	normal	normal	V-12P01	sjj_Y116F11A.m
WBGene00012810	Y43F8A.3		normal	normal	normal	V-12D09	sjj_Y43F8A.3
WBGene00012810	Y43F8A.3		Gro	normal	normal	V-12P05	sjj_Y116F11A.n
WBGene00012810	Y43F8A.3		Gro	Gro	normal	V-12P09	sjj_Y116F11A.o
WBGene00012811	Y43F8A.5		normal	Sck/Gro	normal	V-12D13	sjj_Y43F8A.5
WBGene00012811	Y43F8A.5		normal	Gro	normal	V-12P13	sjj_Y116F11A.p
WBGene00012811	Y43F8A.5		normal	normal	normal	V-12P17	sjj_Y116F11A.q
WBGene00012814	Y43F8B.3		normal	normal	normal	V-12F15	sjj_Y43F8B.3
WBGene00012814	Y43F8B.3		normal	normal	normal	V-12N11	sjj_Y116F11A.hh
WBGene00012816	Y43F8B.5	scl-21	normal	normal	Gro/Sck	V-12F19	sjj_Y43F8B.5
WBGene00012816	Y43F8B.5	scl-21	normal	normal	normal	V-12N07	sjj_Y116F11A.gg
WBGene00012827	Y43F8C.5		Gro	Gro	normal	V-12J07	sjj_Y43F8C.5
WBGene00012829	Y43F8C.7		normal	Gro	normal	V-12D06	sjj_Y116F11A.zz2
WBGene00012831	Y43F8C.9		normal	normal	normal	V-12J15	sjj_Y43F8C.9
WBGene00012837	Y43F8C.16		Sck	Adl	normal	V-12D20	sjj_Y116F11A.zz9
WBGene00012837	Y43F8C.16		normal	normal	normal	V-12L03	sjj_Y43F8C.16
WBGene00012838	Y43F8C.17		Ste	Gro	normal	V-12D22	sjj_Y116F11A.zz10
WBGene00012838	Y43F8C.17		normal	normal	normal	V-12L05	sjj_Y43F8C.17
WBGene00012846	Y44A6B.1	srxa-14	normal	normal	normal	V-13K11	sjj_Y44A6B.1
WBGene00012847	Y44A6B.2	srxa-15	normal	normal	normal	V-13K13	sjj_Y44A6B.2
WBGene00012848	Y44A6B.3		normal	Gro	Gro	V-13K15	sjj_Y44A6B.3
WBGene00012849	Y44A6B.4	ttr-13	normal	normal	normal	V-13K17	sjj_Y44A6B.4
WBGene00012856	Y44A6D.6		normal	normal	normal	V-13O17	sjj_Y44A6D.6
WBGene00012861	Y45F3A.4		normal	normal	normal	III-5L11	sjj_Y45F3A.4
WBGene00012863	Y45F3A.8		normal	normal	Gro	III-5L15	sjj_Y45F3A.8
WBGene00012868	Y45F10A.6	tbc-9	Gro	Gro	normal	IV-7K17	sjj_Y38H8A.1
WBGene00012878	Y45F10C.2		normal	normal	normal	IV-7C08	sjj_Y45F10C.2
WBGene00012880	Y45F10C.4		normal	normal	normal	IV-7C12	sjj_Y45F10C.4
WBGene00012883	Y45F10D.2		normal	normal	normal	IV-7E14	sjj_Y45F10D.2
WBGene00012895	Y46G5A.2	cox-10	normal	normal	normal	II-9H17	sjj_Y46G5.a
WBGene00012899	Y46G5A.7		normal	normal	Gro	II-9L03	sjj_Y46G5.j
WBGene00012900	Y46G5A.8		normal	normal	normal	II-9L07	sjj_Y46G5.k
WBGene00012905	Y46G5A.14		normal	normal	normal	II-9L19	sjj_Y46G5.o
WBGene00012913	Y46G5A.23		Adl	Gro	normal	II-9H23	sjj_Y46G5.bb
WBGene00012915	Y46G5A.26	lgc-35	normal	Ste	normal	II-9J11	sjj_Y46G5.ee
WBGene00012917	Y46G5A.29		normal	normal	normal	II-9J23	sjj_Y46G5.hh
WBGene00012941	Y47D3B.4		Adl	Adl	Gro	III-6A17	sjj_Y47D3B.3
WBGene00012942	Y47D3B.6		normal	Ste	Ste	III-6A23	sjj_Y47D3B.6
WBGene00012946	Y47H9B.2		Unc	normal	normal	I-5L14	sjj_Y47H9B.1
WBGene00012946	Y47H9B.2		Sck	Unc	normal	I-5L16	sjj_Y47H9B.2
WBGene00012947	Y47H9C.1 †		Unc	Unc/Emb	Emb	I-5N16	sjj_Y47H9C.1
WBGene00012957	Y47H9C.15		Sck	Unc	Sck	I-5P02	sjj_Y47H9C.6
WBGene00012965	Y48A6B.4	fipr-17	normal	Gro	Gro	III-5H14	sjj_Y48A6B.4
[truncated: 1,654 more rows]
